# Supplementary material for: Co-expression network analysis and cis-regulatory element enrichment determine putative functions and regulatory mechanisms of grapevine ATL E3 ubiquitin ligases
Source: Sci Rep. 2018 Feb 16;8:3151. doi: 10.1038/s41598-018-21377-y (PMC5816651; doi:10.1038/s41598-018-21377-y)
Supplement: Supplementary file 2 — Dataset 1 [file 41598_2018_21377_MOESM2_ESM.xlsx]

## Sheet: Sheet1
SRA Accession	Publication title	Publication year	Publication citation
SRP070855	Transcriptome and metabolite profiling reveals that prolonged drought modulates the phenylpropanoid and terpenoid pathway in white grapes (Vitis vinifera L.)	2016	BMC Plant Biol 16:67.
SRP049306	Integrated network analysis identifies fight-club nodes as a class of hubs encompassing key putative switch genes that induce major transcriptome reprogramming during grapevine development	2014	Plant Cell 26(12):4617-35.
SRP046456	The common transcriptional subnetworks of the grape berry skin in the late stages of ripening	2017	BMC Plant Biology 17:94
SRP046998	Five omic technologies are concordant in differentiating the biochemical characteristics of the berries of five grapevine (Vitis vinifera L.) cultivars	2015	BMC Genomics 16:946.
SRP065417	Transcriptomic Analysis of Grapevine (cv. Summer Black) Leaf, Using the Illumina Platform	2016	PLoS ONE 11(1):e0147369.
SRP032790	Grapevine Rootstocks Differentially Affect the Rate of Ripening and Modulate Auxin-Related Genes in Cabernet Sauvignon Berries	2016	Front. Plant Sci. 7:69
SRP041212	Flower development and sex specification in wild grapevine	2014	BMC Genomics 15(1):1095.
SRP043708	Adaptive genomic structural variation in the grape powdery mildew pathogen, Erysiphe necator	2014	BMC Genomics 15:1081
SRP050450	Five omic technologies are concordant in differentiating the biochemical characteristics of the berries of five grapevine (Vitis vinifera L.) cultivars	2015	BMC Genomics 16:946.
SRP057200	Developmental and Metabolic Plasticity of White-Skinned Grape Berries in Response to Botrytis cinerea during Noble Rot	2015	Plant Physiol. 169(4):2422–2443.
SRP067967	Comparative genome-wide transcriptome analysis of Vitis vinifera responses to adapted and non-adapted strains of two-spotted spider mite, Tetranyhus urticae	2016	BMC Genomics 17:74
SRP067690	Grape skin transcriptome to reveal genes related with resveratrol accumulation	NA	GSE76256
SRP014438	De novo transcriptome characterization of Vitis vinifera cv. Corvina unveils varietal diversity	2013	BMC Genomics. 14:41.
SRP022966	The High Polyphenol Content of Grapevine Cultivar Tannat Berries Is Conferred Primarily by Genes That Are Not Shared with the Reference Genome	2013	Plant Cell. 25(12):4777-88
SRP058799	Developmental, Transcriptome, and Genetic Alterations Associated With Parthenocarpy in the Grapevine Seedless Somatic Variant Corinto Bianco	2015	J Exp Bot 67(1):259-273
SRP055458	Shared and divergent pathways for flower abscission are triggered by gibberellic acid and carbon starvation in seedless Vitis viniferaL	2016	BMC Plant Biology 16:38
SRP042353	Transcriptome analysis during berry development provides insights into co-regulated and altered gene expression between a seeded wine grape variety and its seedless somatic variant	2014	BMC Genomics 15:1030
SRP056465	Comparative transcriptomics of Central Asian Vitis vinifera accessions reveals distinct defense strategies against powdery mildew	2015	Hortic Res. 2:15037.
SRP059734	Temperature desynchronizes sugar and organic acid metabolism in ripening grapevine fruits and remodels their transcriptome	2016	BMC Plant Biology 16:164
SRP032766	Comprehensive transcript profiling of two grapevine rootstock genotypes contrasting in drought susceptibility links the phenylpropanoid pathway to enhanced tolerance	2015	J Exp Bot. 66(19):5739–5752.
SRP032792	Grapevine Rootstocks Differentially Affect the Rate of Ripening and Modulate Auxin-Related Genes in Cabernet Sauvignon Berries	2016	Front Plant Sci. 7:69.
