# Supplementary material for: Co-expression network analysis and cis-regulatory element enrichment determine putative functions and regulatory mechanisms of grapevine ATL E3 ubiquitin ligases
Source: Sci Rep. 2018 Feb 16;8:3151. doi: 10.1038/s41598-018-21377-y (PMC5816651; doi:10.1038/s41598-018-21377-y)
Supplement: Supplementary file 3 — Dataset 2 [file 41598_2018_21377_MOESM3_ESM.xlsx]

## Sheet: Table S1
ATL	coexpressedgene	GCC	condition	BIN	Annotation	Vnet
VIT_00s0264g00020	VIT_00s0264g00020	1	CI	29.5.11.4.2_protein.degradation.ubiquitin.E3.RING;	Zinc finger (C3HC4-type ring finger)	vv60078Other_zf-C3HC4
VIT_00s0264g00020	VIT_05s0049g00460	0.841609	CI	27.3.6_RNA.regulation of transcription.bHLH,Basic Helix-Loop-Helix family;	Basic helix-loop-helix ILR3	vv11002Auxin_biosynthesis vv60011BHLH
VIT_00s0264g00020	VIT_18s0001g09380	0.836436	CI	35.2_not assigned.unknown;	Syntaxin 6	0
VIT_00s0264g00020	VIT_05s0049g00500	0.829549	CI	17.5.2_hormone metabolism.ethylene.signal transduction;	Ethylene-responsive transcription factor ERF098	vv30008Ethylene_signaling vv60003AP2_EREBP
VIT_00s0264g00020	VIT_18s0001g07090	0.827323	CI	35.2_not assigned.unknown;	Unknown protein	0
VIT_00s0264g00020	VIT_01s0011g05350	0.820349	CI	30.2.17_signalling.receptor kinases.DUF 26;	Cysteine-rich RLK10	0
VIT_00s0264g00020	VIT_11s0016g04770	0.817651	CI	35.2_not assigned.unknown;	Unknown	0
VIT_00s0264g00020	VIT_13s0019g03990	0.813867	CI	35.2_not assigned.unknown;	Unknown protein	0
VIT_00s0264g00020	VIT_06s0080g00450	0.811624	CI	30.3_signalling.calcium;	Calcium-binding protein CML	vv34626Plant-pathogen_interaction
VIT_00s0264g00020	VIT_18s0001g03960	0.81091	CI	30.6_signalling.MAP kinases;29.4_protein.postranslational modification	Mekk1	vv24120Ubiquitin_mediated_proteolysis vv34626Plant-pathogen_interaction
VIT_00s0264g00020	VIT_08s0007g05550	0.803283	CI	31.2_cell.division;	Protein kinase	0
VIT_00s0264g00020	VIT_07s0031g02840	0.800816	CI	11.3.5_lipid metabolism.Phospholipid synthesis.diacylglycerol kinase;	Diacylglycerol kinase 2	vv10561Glycerolipid_metabolism vv10564Glycerophospholipid_metabolism vv34070Phosphatidylinositol_signaling_system
VIT_00s0264g00020	VIT_08s0007g01690	0.798767	CI	34.8_transport.metabolite transporters at the envelope membrane;	Phosphate translocator protein2, Plastidic	vv50122Porters_cat_7_to_17
VIT_00s0264g00020	VIT_14s0066g02190	0.798399	CI	35.1_not assigned.no ontology;	CW14	0
VIT_00s0264g00020	VIT_05s0077g02320	0.794539	CI	35.1_not assigned.no ontology;	Hypoxia-responsive	0
VIT_00s0264g00020	VIT_18s0001g06270	0.793399	CI	29.5.11.4.3.2_protein.degradation.ubiquitin.E3.SCF.FBOX;27.3.57_RNA.regulation of transcription.JUMONJI family	Transcription factor jumonji (jmjC) domain-containing protein	vv60038Jumonji
VIT_00s0264g00020	VIT_02s0025g02940	0.791617	CI	35.2_not assigned.unknown;	Caffeic acid O-3-methyltransferase	vv10940Phenylpropanoid_biosynthesis
VIT_00s0264g00020	VIT_18s0164g00040	0.789931	CI	35.2_not assigned.unknown;	Unknown protein	0
VIT_00s0264g00020	VIT_00s0317g00060	0.786344	CI	35.2_not assigned.unknown;	Unknown protein	0
VIT_00s0264g00020	VIT_01s0011g05250	0.785339	CI	35.2_not assigned.unknown;	Senescence-associated protein	0
VIT_00s0264g00020	VIT_00s0420g00030	0.78528	CI	30.2.24_signalling.receptor kinases.S-locus glycoprotein like;29.4_protein.postranslational modification	S-locus lectin protein kinase	0
VIT_00s0264g00020	VIT_14s0030g02170	0.783225	CI	30.3_signalling.calcium;	Calcium-binding EF hand	0
VIT_00s0264g00020	VIT_04s0069g00200	0.78216	CI	30.1_signalling.in sugar and nutrient physiology;	Glutamate receptor 2.8	vv50101Channels_and_pores
VIT_00s0264g00020	VIT_18s0166g00320	0.782052	CI	34.16_transport.ABC transporters and multidrug resistance systems;	ABC transporter F member 6	vv52010ABC_transporters
VIT_00s0264g00020	VIT_06s0009g02570	0.778834	CI	10.8.99_cell wall.pectin*esterases.misc;	Pectinesterase family	vv40006Cell_wall
VIT_00s0264g00020	VIT_01s0010g00780	0.776406	CI	35.2_not assigned.unknown;	No hit	0
VIT_00s0264g00020	VIT_16s0050g01210	0.774549	CI	35.2_not assigned.unknown;	Unknown	0
VIT_00s0264g00020	VIT_18s0001g04960	0.774077	CI	35.2_not assigned.unknown;	Sulfate transporter 1.2	vv50124Porters_cat_30_to_64
VIT_00s0264g00020	VIT_01s0146g00250	0.773605	CI	29.4.1.57_protein.postranslational modification.kinase.receptor like cytoplasmatic kinase VII;	PBS1 (avrPphB susceptible 1)	vv34626Plant-pathogen_interaction
VIT_00s0264g00020	VIT_19s0014g02130	0.772521	CI	35.2_not assigned.unknown;	No hit	0
VIT_00s0264g00020	VIT_18s0001g12950	0.770984	CI	34.99_transport.misc;29.3.4.99_protein.targeting.secretory pathway.unspecified;28.99_DNA.unspecified;	SEC14 cytosolic factor	vv50122Porters_cat_7_to_17
VIT_00s0264g00020	VIT_00s0125g00160	0.770087	CI	35.2_not assigned.unknown;	No hit	0
VIT_00s0264g00020	VIT_04s0008g00800	0.76994	CI	19.2_tetrapyrrole synthesis.ferrochelatase;	Ferrochelatase-2	vv10860Porphyrin_and_chlorophyll_metabolism
VIT_00s0264g00020	VIT_13s0067g01200	0.768002	CI	26.3.4_misc.gluco-, galacto- and mannosidases.endoglucanase;	Cellulase	vv40006Cell_wall
VIT_00s0264g00020	VIT_07s0005g01380	0.76774	CI	17.4.2_hormone metabolism.cytokinin.signal transduction;	Histidine kinase homolog CKI1	vv30007Cytokinin_signaling
VIT_00s0264g00020	VIT_10s0092g00070	0.767588	CI	26.1_misc.cytochrome P450;	Taxane 13-alpha-hydroxylase	vv10904Diterpenoid_biosynthesis
VIT_00s0264g00020	VIT_00s0264g00040	0.767459	CI	26.7_misc.oxidases - copper, flavone etc;	Prolyl 4-hydroxylase, alpha subunit	vv10330Arginine_and_proline_metabolismis
VIT_00s0264g00020	VIT_01s0011g03850	0.76734	CI	35.2_not assigned.unknown;	Unknown protein	0
VIT_00s0264g00020	VIT_11s0065g00550	0.767277	CI	#N/A	No hit	0
VIT_00s0264g00020	VIT_15s0021g00620	0.767231	CI	35.2_not assigned.unknown;	Unknown	0
VIT_00s0264g00020	VIT_12s0028g02550	0.766269	CI	30.3_signalling.calcium;	Sodium/calcium exchanger family protein	vv50123Porters_cat_18_to_29
VIT_00s0264g00020	VIT_08s0007g05940	0.766074	CI	35.2_not assigned.unknown;	Unknown	0
VIT_00s0264g00020	VIT_05s0020g04280	0.765486	CI	30.3_signalling.calcium;	Ca2+-ATPase 13 ACA13, plasma membrane	vv34020Calcium_signaling_pathway vv50131Primary_active_transporter_cat_A2_to_A4
VIT_00s0264g00020	VIT_01s0011g02580	0.7651	CI	35.2_not assigned.unknown;	No hit	0
VIT_00s0264g00020	VIT_15s0045g00170	0.765089	CI	35.2_not assigned.unknown;	No hit	0
VIT_00s0264g00020	VIT_09s0002g06610	0.763687	CI	10.6.3_cell wall.degradation.pectate lyases and polygalacturonases;	Polygalacturonase GH28	vv40006Cell_wall
VIT_00s0264g00020	VIT_14s0006g00670	0.763529	CI	35.2_not assigned.unknown;	No hit	0
VIT_00s0264g00020	VIT_11s0016g02720	0.762932	CI	27.3.71_RNA.regulation of transcription.SNF7;	SNF7.1	vv50111Tethering_factors
VIT_00s0264g00020	VIT_12s0142g00140	0.762703	CI	35.2_not assigned.unknown;	ATP binding	0
VIT_00s0264g00020	VIT_18s0041g01250	0.762108	CI	34.3_transport.amino acids;	Amino acid permease 1	vv50123Porters_cat_18_to_29
VIT_00s0264g00020	VIT_15s0048g02270	0.761204	CI	33.99_development.unspecified;27.3.27_RNA.regulation of transcription.NAC domain transcription factor family	No apical meristem cup-shaped cotyledon2	vv60046NAC
VIT_00s0264g00020	VIT_01s0127g00880	0.760761	CI	35.2_not assigned.unknown;	Unknown	0
VIT_00s0264g00020	VIT_09s0002g08390	0.760206	CI	27.3.69_RNA.regulation of transcription.SET-domain transcriptional regulator family;	No hit	0
VIT_00s0264g00020	VIT_09s0002g00990	0.760151	CI	11.9.2.1_lipid metabolism.lipid degradation.lipases.triacylglycerol lipase;	Triacylglycerol lipase	vv10561Glycerolipid_metabolism
VIT_00s0264g00020	VIT_07s0031g00930	0.760042	CI	35.2_not assigned.unknown;	No hit	0
VIT_00s0264g00020	VIT_05s0029g00570	0.759945	CI	#N/A	No hit	0
VIT_00s0264g00020	VIT_04s0008g04080	0.759477	CI	#N/A	No hit	0
VIT_00s0264g00020	VIT_10s0116g01320	0.759347	CI	35.2_not assigned.unknown;	CTV.20	0
VIT_00s0264g00020	VIT_14s0066g00370	0.759139	CI	29.4_protein.postranslational modification;	Protein kinase ATN1	0
VIT_00s0264g00020	VIT_14s0108g00910	0.759054	CI	35.2_not assigned.unknown;	No hit	0
VIT_00s0264g00020	VIT_11s0016g01440	0.758838	CI	27.3.71_RNA.regulation of transcription.SNF7;	VPS2.1 SNF7	vv50111Tethering_factors
VIT_00s0264g00020	VIT_19s0085g00640	0.758498	CI	35.2_not assigned.unknown;	CTV.20	0
VIT_00s0264g00020	VIT_00s0174g00210	0.758155	CI	16.2.1.10_secondary metabolism.phenylpropanoids.lignin biosynthesis.CAD;	Cinnamyl alcohol dehydrogenase	vv10940Phenylpropanoid_biosynthesis
VIT_00s0264g00020	VIT_07s0031g00440	0.757969	CI	29.5.11.4.2_protein.degradation.ubiquitin.E3.RING;	Zinc finger (C3HC4-type ring finger)	vv60078Other_zf-C3HC4
VIT_00s0264g00020	VIT_04s0008g06570	0.757778	CI	13.1.6.2.1_amino acid metabolism.synthesis.aromatic aa.phenylalanine and tyrosine.chorismate mutase;	Chorismate mutase, cytosolic (CM2)	vv10400Phenylalanine_tyrosine_and_tryptophan_biosynthesis
VIT_00s0264g00020	VIT_04s0069g00060	0.757533	CI	30.1_signalling.in sugar and nutrient physiology;	Glutamate receptor protein	vv50101Channels_and_pores
VIT_00s0264g00020	VIT_19s0014g04070	0.757267	CI	35.2_not assigned.unknown;	Curculin (mannose-binding) lectin	0
VIT_00s0264g00020	VIT_00s0274g00030	0.757201	CI	35.2_not assigned.unknown;	Myrcene synthase Oc15	vv10902Monoterpenoid_biosynthesis
VIT_00s0264g00020	VIT_07s0141g00970	0.756817	CI	35.2_not assigned.unknown;	No hit	0
VIT_00s0264g00020	VIT_09s0002g07910	0.75654	CI	35.2_not assigned.unknown;	Arogenate dehydrogenase	vv10400Phenylalanine_tyrosine_and_tryptophan_biosynthesis
VIT_00s0264g00020	VIT_00s0131g00070	0.756481	CI	35.2_not assigned.unknown;	No hit	0
VIT_00s0264g00020	VIT_03s0088g00720	0.756191	CI	20.1.7_stress.biotic.PR-proteins;20.1_stress.biotic	Pathogenesis-related protein 1 precursor (PRP 1)	vv30011Jasmonate_signaling vv34626Plant-pathogen_interaction
VIT_00s0264g00020	VIT_06s0004g03540	0.756095	CI	30.6_signalling.MAP kinases;	MAPK (MPK3)	vv30008Ethylene_signaling vv34626Plant-pathogen_interaction
VIT_00s0264g00020	VIT_08s0007g08820	0.755873	CI	35.1_not assigned.no ontology;	Nonsense-mediated mRNA decay NMD3	vv23008Ribosome_biogenesis_in_Eukaryotes vv23013RNA_transport
VIT_00s0264g00020	VIT_02s0025g02240	0.755668	CI	35.1_not assigned.no ontology;	WD-40 repeat	0
VIT_00s0264g00020	VIT_00s0250g00010	0.755641	CI	29.5_protein.degradation;	Prolylcarboxypeptidase	0
VIT_00s0264g00020	VIT_18s0041g01240	0.755332	CI	34.3_transport.amino acids;	Amino acid permease 6	vv50123Porters_cat_18_to_29
VIT_00s0264g00020	VIT_07s0031g02240	0.754885	CI	20.1.3.1_stress.biotic.signalling.MLO-like;	MLO-like protein 8	0
VIT_00s0264g00020	VIT_00s0192g00060	0.754745	CI	35.2_not assigned.unknown;	No hit	0
VIT_00s0264g00020	VIT_15s0021g01520	0.754626	CI	17.7.1.1_hormone metabolism.jasmonate.synthesis-degradation.lipases;	Phospholipase A1	vv10564Glycerophospholipid_metabolism vv10592Alpha-linolenic_acid_metabolism
VIT_00s0264g00020	VIT_17s0000g01250	0.754384	CI	29.5.11.4.3.2_protein.degradation.ubiquitin.E3.SCF.FBOX;	F-box/LRR-repeat protein	0
VIT_00s0264g00020	VIT_08s0040g01010	0.754318	CI	17.4.1_hormone metabolism.cytokinin.synthesis-degradation;	Isopentenyltransferase	vv10908Zeatin_biosynthesis
VIT_00s0264g00020	VIT_10s0116g01490	0.754221	CI	27.3.44_RNA.regulation of transcription.Chromatin Remodeling Factors;	DNA helicase SNF2 domain-containing protein	vv60058SNF2
VIT_00s0264g00020	VIT_13s0019g01500	0.754158	CI	34.2_transport.sugars;	Sugar transport protein 8 (STP8)	vv50121Porters_cat_1_to_6
VIT_00s0264g00020	VIT_10s0003g03210	0.754138	CI	35.2_not assigned.unknown;	No hit	0
VIT_00s0264g00020	VIT_13s0019g03600	0.753982	CI	27.3.15_RNA.regulation of transcription.CCAAT box binding factor family, HAP3;	Nuclear transcription factor Y subunit B-8	vv60021CCAAT
VIT_00s0264g00020	VIT_14s0060g02080	0.753525	CI	26.28_misc.GDSL-motif lipase;11.9.2_lipid metabolism.lipid degradation.lipases	Lipase GDSL	0
VIT_00s0264g00020	VIT_07s0104g00970	0.753379	CI	28.1.3.2.1_DNA.synthesis/chromatin structure.histone.core.H2A;	Histone H2AXb HTA3	0
VIT_00s0264g00020	VIT_05s0136g00210	0.753342	CI	35.2_not assigned.unknown;	Kafirin cluster	0
VIT_00s0264g00020	VIT_01s0010g02350	0.753298	CI	29.4_protein.postranslational modification;	Protein phosphatase 2 (formerly 2A), regulatory subunit B'	vv23015mRNA_surveillance_pathway
VIT_00s0264g00020	VIT_06s0004g00370	0.753171	CI	20.1.7_stress.biotic.PR-proteins;	Hcr2-p4.1	0
VIT_00s0264g00020	VIT_12s0057g00520	0.752645	CI	29.4_protein.postranslational modification;	Serine/threonine-protein kinase WNK3	0
VIT_00s0264g00020	VIT_18s0072g01230	0.752603	CI	20.1.7_stress.biotic.PR-proteins;20.1_stress.biotic	R protein L6	vv34627R_proteins_from_Plant-pathogen_interaction
VIT_00s0264g00020	VIT_08s0007g04010	0.752333	CI	35.1_not assigned.no ontology;	NLI interacting factor (NIF) family protein	0
VIT_00s0264g00020	VIT_05s0077g00810	0.752152	CI	30.3_signalling.calcium;	Sodium-inducible calcium-binding protein (ACP1)	vv50123Porters_cat_18_to_29
VIT_00s0264g00020	VIT_14s0030g02130	0.751758	CI	27.3.22_RNA.regulation of transcription.HB,Homeobox transcription factor family;	Anthocyaninless2 (ANL2)	vv60034HB
VIT_00s0264g00020	VIT_02s0012g03160	0.75164	CI	35.2_not assigned.unknown;	No hit	0
VIT_00s0264g00020	VIT_18s0001g06100	0.751597	CI	35.2_not assigned.unknown;	No hit	0
VIT_00s0264g00020	VIT_09s0002g09160	0.751549	CI	35.2_not assigned.unknown;	No hit	0
VIT_00s0264g00020	VIT_16s0050g00530	0.751471	CI	30.2.99_signalling.receptor kinases.misc;20.1.4_stress.biotic.kinases;20.1_stress.biotic;	HcrVf1 protein	0
VIT_00s0264g00020	VIT_07s0031g00690	0.751312	CI	26.1_misc.cytochrome P450;	ABA 8'-hydroxylase CYP707A2	vv10906Carotenoid_biosynthesis vv11013ABA_biosynthesis vv30001ABA_signaling
VIT_00s0349g00040	VIT_00s0349g00040	1	CI	35.2_not assigned.unknown;	Zinc finger (C3HC4-type ring finger)	vv60078Other_zf-C3HC4
VIT_00s0349g00040	VIT_12s0028g02870	0.839051	CI	26.6_misc.O-methyl transferases;	Isoflavone methyltransferase/ Orcinol O-methyltransferase 1 oomt1	vv10943Isoflavonoid_biosynthesis
VIT_00s0349g00040	VIT_04s0008g04090	0.83832	CI	20.2.3_stress.abiotic.drought/salt;	RD22 [Vitis vinifera]	0
VIT_00s0349g00040	VIT_12s0034g00160	0.836855	CI	26.2_misc.UDP glucosyl and glucoronyl transferases;17.1.1_hormone metabolism.abscisic acid.synthesis-degradation	UDP-glucose glucosyltransferase	vv10500Starch_and_sucrose_metabolism
VIT_00s0349g00040	VIT_12s0028g00690	0.832904	CI	35.2_not assigned.unknown;	Auxin responsive SAUR protein	vv30003Auxin_signaling
VIT_00s0349g00040	VIT_12s0059g02070	0.831581	CI	26.1_misc.cytochrome P450;	CYP712A1	0
VIT_00s0349g00040	VIT_15s0048g01180	0.83124	CI	29.5.1_protein.degradation.subtilases;	Subtilisin serine protease	0
VIT_00s0349g00040	VIT_08s0058g01380	0.830195	CI	35.2_not assigned.unknown;	Unknown protein	0
VIT_00s0349g00040	VIT_00s2783g00010	0.829254	CI	34.19.2_transport.Major Intrinsic Proteins.TIP;	Aquaporin TIP2;2	vv50101Channels_and_pores
VIT_00s0349g00040	VIT_12s0028g02840	0.829013	CI	26.6_misc.O-methyl transferases;	Isoflavone methyltransferase/Orcinol O-methyltransferase 2 oomt2	vv10943Isoflavonoid_biosynthesis
VIT_00s0349g00040	VIT_00s0229g00130	0.826766	CI	34.19.2_transport.Major Intrinsic Proteins.TIP;	Aquaporin TIP2;2	vv50101Channels_and_pores
VIT_00s0349g00040	VIT_00s0174g00160	0.824932	CI	35.1_not assigned.no ontology;	Unknown protein	0
VIT_00s0349g00040	VIT_13s0067g00680	0.823847	CI	26.11.1_misc.alcohol dehydrogenases.cinnamyl alcohol dehydrogenase;	Cinnamyl alcohol dehydrogenase	vv10940Phenylpropanoid_biosynthesis
VIT_00s0349g00040	VIT_14s0006g02390	0.823078	CI	20.2.99_stress.abiotic.unspecified;	Germin-like protein 3 [Vitis vinifera]	0
VIT_00s0349g00040	VIT_07s0005g06460	0.822894	CI	26.19_misc.plastocyanin-like;	Basic blue protein (Cusacyanin)	0
VIT_00s0349g00040	VIT_12s0028g02860	0.822383	CI	26.6_misc.O-methyl transferases;	Isoflavone methyltransferase/ Orcinol O-methyltransferase 1 oomt1	vv10943Isoflavonoid_biosynthesis
VIT_00s0349g00040	VIT_18s0072g01250	0.822124	CI	26.25_misc.sulfotransferase;16.5.1.1.3.3_secondary metabolism.sulfur-containing.glucosinolates.synthesis.indole.indole-3-methyl-desulfoglucosinolate sulfotransferase;16.5.1.1.1.9_secondary metabolism.sulfur-containing.glucosinolates.synthesis.aliphatic.sulfotransferase;	Desulfoglucosinolate sulfotransferase 16	vv10966Glucosinolate_biosynthesis
VIT_00s0349g00040	VIT_18s0001g11280	0.821939	CI	34.13_transport.peptides and oligopeptides;34.4_transport.nitrate;34.3_transport.amino acids;	Nitrate transporter 1:2	vv50122Porters_cat_7_to_17
VIT_00s0349g00040	VIT_06s0004g01240	0.821636	CI	26.12_misc.peroxidases;	Peroxidase	vv10360Phenylalanine_metabolism vv10680Methane_metabolism
VIT_00s0349g00040	VIT_16s0022g02280	0.821366	CI	33.99_development.unspecified;30.2.99_signalling.receptor kinases.misc	Receptor protein kinase PERK1	0
VIT_00s0349g00040	VIT_06s0004g05760	0.82059	CI	34.12_transport.metal;	Copper transporter 1	vv50101Channels_and_pores
VIT_00s0349g00040	VIT_07s0005g02180	0.820194	CI	26.22_misc.short chain dehydrogenase/reductase (SDR);	3-beta hydroxysteroid dehydrogenase	vv10140C21-Steroid_hormone_metabolism
VIT_00s0349g00040	VIT_14s0030g01940	0.819989	CI	26.1_misc.cytochrome P450;	CYP81E1 Isoflavone 2'-hydroxylase	vv10943Isoflavonoid_biosynthesis
VIT_00s0349g00040	VIT_14s0006g02400	0.819929	CI	20.2.99_stress.abiotic.unspecified;	Germin-like protein 3 [Vitis vinifera]	0
VIT_00s0349g00040	VIT_10s0003g05250	0.819385	CI	20.2.99_stress.abiotic.unspecified;	Germin-like protein	0
VIT_00s0349g00040	VIT_14s0006g02370	0.819081	CI	20.2.99_stress.abiotic.unspecified;	Germin-like protein 3 [Vitis vinifera]	0
VIT_00s0349g00040	VIT_04s0008g03380	0.817929	CI	17.1.1_hormone metabolism.abscisic acid.synthesis-degradation;	Carotenoid cleavage dioxygenase 8	vv10906Carotenoid_biosynthesis
VIT_00s0349g00040	VIT_14s0006g02430	0.816777	CI	20.2.99_stress.abiotic.unspecified;	Germin-like protein 3 [Vitis vinifera]	0
VIT_00s0349g00040	VIT_10s0042g01100	0.816564	CI	34.12_transport.metal;	Zinc transporter 10 PRECURSOR	vv50121Porters_cat_1_to_6
VIT_00s0349g00040	VIT_14s0006g02350	0.816556	CI	20.2.99_stress.abiotic.unspecified;	Germin-like protein 3 [Vitis vinifera]	0
VIT_00s0349g00040	VIT_18s0001g01840	0.815544	CI	17.5.1.2_hormone metabolism.ethylene.synthesis-degradation.1-aminocyclopropane-1-carboxylate oxidase;	1-aminocyclopropane-1-carboxylate oxidase	vv10640Propanoate_metabolism vv30008Ethylene_signaling
VIT_00s0349g00040	VIT_16s0013g00090	0.815322	CI	20.2.99_stress.abiotic.unspecified;	Germin-like protein 3 [Vitis vinifera]	0
VIT_00s0349g00040	VIT_10s0003g05300	0.814813	CI	20.2.99_stress.abiotic.unspecified;	Germin-like protein	0
VIT_00s0349g00040	VIT_01s0026g01210	0.814423	CI	11.3_lipid metabolism.Phospholipid synthesis;	Acyltransferase	0
VIT_00s0349g00040	VIT_06s0061g00320	0.814377	CI	34.4_transport.nitrate;	High-affinity nitrate transporter 2.4	vv50121Porters_cat_1_to_6
VIT_00s0349g00040	VIT_15s0024g00550	0.814328	CI	35.2_not assigned.unknown;	No hit	0
VIT_00s0349g00040	VIT_14s0006g02440	0.814325	CI	20.2.99_stress.abiotic.unspecified;	Germin-like protein 3 [Vitis vinifera]	0
VIT_00s0349g00040	VIT_04s0043g00990	0.814138	CI	30.2.99_signalling.receptor kinases.misc;30.2.26_signalling.receptor kinases.crinkly like;30.2.25_signalling.receptor kinases.wall associated kinase;30.2.22_signalling.receptor kinases.proline extensin like;30.2.19_signalling.receptor kinases.legume-lectin;30.2.16_signalling.receptor kinases.Catharanthus roseus-like RLK1;30.2.8.1_signalling.receptor kinases.leucine rich repeat VIII.VIII-1;30.2.5_…	Serine/threonine kinase protein	0
VIT_00s0349g00040	VIT_14s0066g02150	0.813588	CI	11.3_lipid metabolism.Phospholipid synthesis;	Acyltransferase	0
VIT_00s0349g00040	VIT_12s0055g00870	0.81323	CI	33.99_development.unspecified;	Nodulin	0
VIT_00s0349g00040	VIT_14s0006g02380	0.812995	CI	20.2.99_stress.abiotic.unspecified;	Germin-like protein 3 [Vitis vinifera]	0
VIT_00s0349g00040	VIT_14s0060g00220	0.812969	CI	34.13_transport.peptides and oligopeptides;34.4_transport.nitrate	Nitrate transporter 1:2	vv50122Porters_cat_7_to_17
VIT_00s0349g00040	VIT_14s0006g02420	0.812776	CI	20.2.99_stress.abiotic.unspecified;	Germin-like protein 3 [Vitis vinifera]	0
VIT_00s0349g00040	VIT_10s0003g05360	0.812135	CI	20.2.99_stress.abiotic.unspecified;	Germin-like protein	0
VIT_00s0349g00040	VIT_09s0002g05340	0.811494	CI	26.14_misc.oxygenases;17.6.1_hormone metabolism.gibberelin.synthesis-degradation	2-oxoglutarate-dependent dioxygenase	0
VIT_00s0349g00040	VIT_04s0043g00780	0.811431	CI	35.2_not assigned.unknown;	Unknown	0
VIT_00s0349g00040	VIT_07s0005g03700	0.811331	CI	33.99_development.unspecified;27.3.21_RNA.regulation of transcription.GRAS transcription factor family	Scarecrow transcription factor 23 (SCL23)	vv60032GRAS
VIT_00s0349g00040	VIT_13s0019g02600	0.811293	CI	29.5.1_protein.degradation.subtilases;	Subtilisin protease C1	0
VIT_00s0349g00040	VIT_14s0006g02330	0.811288	CI	20.2.99_stress.abiotic.unspecified;	Germin-like protein 3 [Vitis vinifera]	0
VIT_00s0349g00040	VIT_08s0007g02670	0.811159	CI	26.22_misc.short chain dehydrogenase/reductase (SDR);17.1.1.1.11_hormone metabolism.abscisic acid.synthesis-degradation.synthesis.short chain alcohol dehydrogenmase (ABA2)	Secoisolariciresinol dehydrogenase	vv10940Phenylpropanoid_biosynthesis
VIT_00s0349g00040	VIT_10s0003g05340	0.810934	CI	20.2.99_stress.abiotic.unspecified;	Germin-like protein	0
VIT_00s0349g00040	VIT_16s0022g01540	0.810585	CI	26.1_misc.cytochrome P450;16.8.3.3_secondary metabolism.flavonoids.dihydroflavonols.flavonoid 3-monooxygenase	Flavonoid 3',5'-hydroxylase	vv10941Flavonoid_biosynthesis
VIT_00s0349g00040	VIT_04s0008g00100	0.81029	CI	11.1.8_lipid metabolism.FA synthesis and FA elongation.acyl coa ligase;	AMP binding protein	0
VIT_00s0349g00040	VIT_06s0009g01470	0.81028	CI	33.99_development.unspecified;	Embryo-abundant protein-related	0
VIT_00s0349g00040	VIT_10s0116g00650	0.809644	CI	35.2_not assigned.unknown;	Unknown	0
VIT_00s0349g00040	VIT_19s0014g05420	0.808541	CI	34.16_transport.ABC transporters and multidrug resistance systems;	P-glycoprotein 18	vv52010ABC_transporters
VIT_00s0349g00040	VIT_14s0036g00870	0.807869	CI	35.2_not assigned.unknown;	Acyl-CoA ligase	vv10071Fatty_acid_metabolism vv50104Group_translocators
VIT_00s0349g00040	VIT_06s0004g05270	0.807859	CI	27.3.11_RNA.regulation of transcription.C2H2 zinc finger family;	Zinc finger (C2H2 type) family	vv60017C2H2
VIT_00s0349g00040	VIT_16s0022g01500	0.807819	CI	26.1_misc.cytochrome P450;16.8.3.3_secondary metabolism.flavonoids.dihydroflavonols.flavonoid 3-monooxygenase	flavonoid 3',5'-hydroxylase -like protein	vv10941Flavonoid_biosynthesis
VIT_00s0349g00040	VIT_14s0068g00440	0.807532	CI	26.2_misc.UDP glucosyl and glucoronyl transferases;	UDP-glucosyl transferase	vv10941Flavonoid_biosynthesis
VIT_00s0349g00040	VIT_00s0445g00050	0.807501	CI	29.5.11.4.3.2_protein.degradation.ubiquitin.E3.SCF.FBOX;	Unknown	0
VIT_00s0349g00040	VIT_05s0094g01310	0.807417	CI	10.6.3_cell wall.degradation.pectate lyases and polygalacturonases;	Polygalacturonase GH28	vv40006Cell_wall
VIT_00s0349g00040	VIT_12s0055g00860	0.807408	CI	33.99_development.unspecified;	Nodulin	0
VIT_00s0349g00040	VIT_10s0003g05310	0.806662	CI	20.2.99_stress.abiotic.unspecified;	Germin-like protein	0
VIT_00s0349g00040	VIT_18s0001g02130	0.806085	CI	34.12_transport.metal;	Metal transporter Nramp6	vv50124Porters_cat_30_to_64
VIT_00s0349g00040	VIT_00s0567g00020	0.805847	CI	26.12_misc.peroxidases;	Peroxidase	vv10360Phenylalanine_metabolism vv10680Methane_metabolism
VIT_00s0349g00040	VIT_10s0042g01120	0.805678	CI	34.12_transport.metal;	Iron regulated transporter	vv50121Porters_cat_1_to_6
VIT_00s0349g00040	VIT_10s0092g00480	0.805434	CI	26.1_misc.cytochrome P450;	CYP71D10p	vv10902Monoterpenoid_biosynthesis
VIT_00s0349g00040	VIT_13s0019g02620	0.805348	CI	29.5.1_protein.degradation.subtilases;	Subtilisin protease C1	0
VIT_00s0349g00040	VIT_03s0063g00240	0.805144	CI	29.5.1_protein.degradation.subtilases;	Hydrogenobyrinic acid a,c-diamide synthase	vv50101Channels_and_pores
VIT_00s0349g00040	VIT_06s0004g03750	0.805143	CI	35.2_not assigned.unknown;	Bulb chitinase-1	vv10530Aminosugars_metabolism
VIT_00s0349g00040	VIT_00s0494g00030	0.805093	CI	26.22_misc.short chain dehydrogenase/reductase (SDR);	1-acylglycerone phosphate reductase	vv10564Glycerophospholipid_metabolism vv10565Ether_lipid_metabolism
VIT_00s0349g00040	VIT_07s0151g00420	0.805092	CI	26.22_misc.short chain dehydrogenase/reductase (SDR);	1-acylglycerone phosphate reductase	vv10564Glycerophospholipid_metabolism vv10565Ether_lipid_metabolism
VIT_00s0349g00040	VIT_14s0068g01610	0.804651	CI	27.3.21_RNA.regulation of transcription.GRAS transcription factor family;	DELLA protein RGL1 (RGA-like protein 1)	vv30010Gibberellin_signaling vv60032GRAS
VIT_00s0349g00040	VIT_03s0063g00870	0.804335	CI	29.5.5_protein.degradation.serine protease;	Serine carboxypeptidase	0
VIT_00s0349g00040	VIT_14s0128g01000	0.804326	CI	20.2.99_stress.abiotic.unspecified;	Germin-like protein 3 [Vitis vinifera]	0
VIT_00s0349g00040	VIT_07s0005g03150	0.804085	CI	16.8.3_secondary metabolism.flavonoids.dihydroflavonols;	flavanone 3-hydroxylase	vv10941Flavonoid_biosynthesis
VIT_00s0349g00040	VIT_03s0017g02310	0.803922	CI	33.99_development.unspecified;	Nodulin MtN21 family	vv50122Porters_cat_7_to_17
VIT_00s0349g00040	VIT_12s0059g00820	0.803564	CI	29.1.5_protein.aa activation.isoleucine-tRNA ligase;20.1.7_stress.biotic.PR-proteins	Dirigent protein pDIR14	0
VIT_00s0349g00040	VIT_03s0063g00220	0.803288	CI	29.5.1_protein.degradation.subtilases;	Hydrogenobyrinic acid a,c-diamide synthase	vv50101Channels_and_pores
VIT_00s0349g00040	VIT_00s0211g00020	0.803261	CI	34.16_transport.ABC transporters and multidrug resistance systems;	ABC transporter G member 29	vv52010ABC_transporters
VIT_00s0349g00040	VIT_06s0080g00700	0.802673	CI	20.2.99_stress.abiotic.unspecified;15.2_metal handling.binding, chelation and storage	Germin-like protein	0
VIT_00s0349g00040	VIT_06s0004g01970	0.802627	CI	35.2_not assigned.unknown;	No hit	0
VIT_00s0349g00040	VIT_04s0069g00820	0.802515	CI	10.7_cell wall.modification;	Blight-associated protein p12 precursor	0
VIT_00s0349g00040	VIT_13s0019g02610	0.802007	CI	29.5.1_protein.degradation.subtilases;	Subtilisin protease C1	0
VIT_00s0349g00040	VIT_05s0020g02120	0.801725	CI	26.12_misc.peroxidases;	Cationic peroxidase isozyme 40K precursor	vv10360Phenylalanine_metabolism vv10680Methane_metabolism
VIT_00s0349g00040	VIT_07s0104g01100	0.801553	CI	26.12_misc.peroxidases;20.2.2_stress.abiotic.cold	Peroxidase	vv10360Phenylalanine_metabolism vv10680Methane_metabolism
VIT_00s0349g00040	VIT_04s0069g00810	0.800687	CI	10.7_cell wall.modification;	Blight-associated protein p12 precursor	0
VIT_00s0349g00040	VIT_06s0004g08090	0.800261	CI	35.2_not assigned.unknown;	Zinc finger (C3HC4-type ring finger)	vv60078Other_zf-C3HC4
VIT_00s0349g00040	VIT_06s0061g00310	0.799596	CI	34.4_transport.nitrate;	High-affinity nitrate transporter 2.4	vv50121Porters_cat_1_to_6
VIT_00s0349g00040	VIT_12s0059g01620	0.799466	CI	35.2_not assigned.unknown;	UPF0041	0
VIT_00s0349g00040	VIT_08s0056g01590	0.799339	CI	29.4_protein.postranslational modification;	Ankyrin	vv50108Accessory_factors_involved_in_transport
VIT_00s0349g00040	VIT_13s0019g02590	0.799085	CI	29.5.1_protein.degradation.subtilases;	Subtilisin protease C1	vv50101Channels_and_pores
VIT_00s0349g00040	VIT_03s0091g00180	0.79884	CI	20.1_stress.biotic;	Unknown	0
VIT_00s0349g00040	VIT_17s0000g10300	0.798657	CI	27.3.21_RNA.regulation of transcription.GRAS transcription factor family;	DELLA protein GAI1	vv30009Flower_development vv30010Gibberellin_signaling vv60032GRAS
VIT_00s0349g00040	VIT_00s0179g00330	0.798512	CI	35.2_not assigned.unknown;	Unknown protein	0
VIT_00s0349g00040	VIT_08s0007g04130	0.797751	CI	26.1_misc.cytochrome P450;	CYP76G1	0
VIT_00s0349g00040	VIT_13s0019g01380	0.797693	CI	35.2_not assigned.unknown;	Integral membrane protein	0
VIT_00s0349g00040	VIT_14s0128g00920	0.797452	CI	20.2.99_stress.abiotic.unspecified;	Germin-like protein 3 [Vitis vinifera]	0
VIT_00s0349g00040	VIT_15s0046g02990	0.796999	CI	35.2_not assigned.unknown;	Barwin endoglucanase	0
VIT_00s0349g00040	VIT_19s0015g02150	0.796708	CI	35.2_not assigned.unknown;	Integrase	0
VIT_01s0026g00300	VIT_01s0026g00300	1	CI	29.5.11.4.2_protein.degradation.ubiquitin.E3.RING;	Zinc finger (C3HC4-type ring finger)	vv60078Other_zf-C3HC4
VIT_01s0026g00300	VIT_00s0211g00170	0.78292	CI	35.2_not assigned.unknown;	Unknown	0
VIT_01s0026g00300	VIT_15s0048g00370	0.766971	CI	7.2.1_OPP.non-reductive PP.transketolase;1.3.8_PS.calvin cycle.transketolase	Transketolase, chloroplast precursor	vv10030Pentose_phosphate vv10710Carbon_fixation
VIT_01s0026g00300	VIT_09s0002g04240	0.765178	CI	35.2_not assigned.unknown;	Membrane protein	0
VIT_01s0026g00300	VIT_03s0038g02230	0.763828	CI	29.5.1_protein.degradation.subtilases;	Subtilisin-like serine protease 2	vv50101Channels_and_pores
VIT_01s0026g00300	VIT_14s0083g01100	0.749806	CI	10.5.5_cell wall.cell wall proteins.RGP;	Alpha-1,4-glucan-protein synthase 1	vv10500Starch_and_sucrose_metabolism
VIT_01s0026g00300	VIT_18s0001g12770	0.746101	CI	31.4_cell.vesicle transport;20.2.1_stress.abiotic.heat	Trichohyalin AUL1 (auxin-like 1 protein)	0
VIT_01s0026g00300	VIT_18s0072g00820	0.745684	CI	29.5.11.4.3.2_protein.degradation.ubiquitin.E3.SCF.FBOX;29.5.11.4.3.1_protein.degradation.ubiquitin.E3.SCF.SKP	VFB3 (VIER F- box proteinE 3)	0
VIT_01s0026g00300	VIT_01s0011g04060	0.743926	CI	30.2.3_signalling.receptor kinases.leucine rich repeat III;	Receptor-like kinase RHG1	0
VIT_01s0026g00300	VIT_18s0122g00330	0.743438	CI	35.2_not assigned.unknown;	Unknown protein	0
VIT_01s0026g00300	VIT_05s0020g04220	0.743315	CI	30.3_signalling.calcium;	Calcium-transporting ATPase 13 ACA13	vv34020Calcium_signaling_pathway vv50131Primary_active_transporter_cat_A2_to_A4
VIT_01s0026g00300	VIT_08s0032g01030	0.74282	CI	21.4_redox.glutaredoxins;	Glutaredoxin	0
VIT_01s0026g00300	VIT_14s0068g01620	0.741783	CI	35.2_not assigned.unknown;	Pollen proteins Ole e I	0
VIT_01s0026g00300	VIT_08s0007g07400	0.736831	CI	12.3.1_N-metabolism.N-degradation.glutamate dehydrogenase;	Glutamate dehydrogenase 1	vv10251Glutamate_metabolism vv10910Nitrogen_metabolism
VIT_01s0026g00300	VIT_11s0016g03010	0.736158	CI	29.5_protein.degradation;	Glutamate carboxypeptidase 2	0
VIT_01s0026g00300	VIT_03s0038g02400	0.736063	CI	29.4.1.56_protein.postranslational modification.kinase.receptor like cytoplasmatic kinase VI;	Protein kinase	0
VIT_01s0026g00300	VIT_02s0025g01740	0.733951	CI	27.3.4_RNA.regulation of transcription.ARF, Auxin Response Factor family;	Auxin response factor 9	vv30003Auxin_signaling vv60004ARF
VIT_01s0026g00300	VIT_11s0016g04500	0.733646	CI	29.4_protein.postranslational modification;	Protein phosphatase 2 (formerly 2A), regulatory subunit B'	vv23015mRNA_surveillance_pathway
VIT_01s0026g00300	VIT_08s0007g01300	0.732886	CI	24_Biodegradation of Xenobiotics;	Glyoxal oxidase	0
VIT_01s0026g00300	VIT_01s0127g00850	0.732496	CI	10.6.3_cell wall.degradation.pectate lyases and polygalacturonases;	Polygalacturonase BURP	vv40006Cell_wall
VIT_01s0026g00300	VIT_07s0129g01070	0.731676	CI	30.2.3_signalling.receptor kinases.leucine rich repeat III;	Leucine-rich repeat protein kinase	0
VIT_01s0026g00300	VIT_01s0011g02840	0.731265	CI	21.2_redox.ascorbate and glutathione;	Cytochrome B561	vv50105Transport_electron_carriers
VIT_01s0026g00300	VIT_01s0011g04080	0.731236	CI	29.5.11.4.2_protein.degradation.ubiquitin.E3.RING;	Zinc finger (C3HC4-type ring finger)	vv60078Other_zf-C3HC4
VIT_01s0026g00300	VIT_11s0016g02900	0.731229	CI	10.5.3_cell wall.cell wall proteins.LRR;	Leucine-rich repeat family protein / extensin	vv40006Cell_wall
VIT_01s0026g00300	VIT_00s0211g00130	0.730256	CI	35.2_not assigned.unknown;	Unknown	0
VIT_01s0026g00300	VIT_03s0063g00030	0.729261	CI	35.2_not assigned.unknown;	Unknown protein	0
VIT_01s0026g00300	VIT_16s0050g02530	0.729053	CI	27.3.26_RNA.regulation of transcription.MYB-related transcription factor family;	Myb Triptychon	vv44110Cell_cycle vv60045MYBrelated
VIT_01s0026g00300	VIT_13s0019g00750	0.728659	CI	31.1_cell.organisation;	Annexin ANN4	vv50101Channels_and_pores
VIT_01s0026g00300	VIT_15s0046g02000	0.727915	CI	10.6.3_cell wall.degradation.pectate lyases and polygalacturonases;	Polygalacturonase GH28	vv40006Cell_wall
VIT_01s0026g00300	VIT_17s0000g01120	0.727327	CI	35.2_not assigned.unknown;	Unknown protein	0
VIT_01s0026g00300	VIT_09s0002g01400	0.7269	CI	27.3.25_RNA.regulation of transcription.MYB domain transcription factor family;	Myb domain protein 7	vv60044MYB
VIT_01s0026g00300	VIT_01s0026g00350	0.726644	CI	35.2_not assigned.unknown;	Basic helix-loop-helix (bHLH) family	vv60011BHLH
VIT_01s0026g00300	VIT_07s0031g02550	0.726058	CI	34.16_transport.ABC transporters and multidrug resistance systems;	ABC transporter G member 14	vv52010ABC_transporters
VIT_01s0026g00300	VIT_19s0014g00090	0.724131	CI	26.4_misc.beta 1,3 glucan hydrolases;	Glucan endo-1,3-beta-glucosidase 4 precursor	vv10500Starch_and_sucrose_metabolism
VIT_01s0026g00300	VIT_04s0008g04380	0.723747	CI	33.99_development.unspecified;	Vernalization insensitive 3	vv30009Flower_development
VIT_01s0026g00300	VIT_00s0238g00020	0.723663	CI	35.2_not assigned.unknown;	Unknown protein	0
VIT_01s0026g00300	VIT_18s0001g14130	0.723136	CI	27.3.11_RNA.regulation of transcription.C2H2 zinc finger family;	Zinc finger (C2H2 type) family	vv60017C2H2
VIT_01s0026g00300	VIT_02s0154g00260	0.722306	CI	34.4_transport.nitrate;	Nitrate transporter	vv50122Porters_cat_7_to_17
VIT_01s0026g00300	VIT_07s0005g02480	0.722239	CI	27.3.25_RNA.regulation of transcription.MYB domain transcription factor family;	Myb domain protein 61	vv60044MYB
VIT_01s0026g00300	VIT_01s0010g02870	0.722155	CI	29.5.9_protein.degradation.AAA type;	AAA-type ATPase	0
VIT_01s0026g00300	VIT_15s0021g02510	0.721649	CI	27.3.9_RNA.regulation of transcription.C2C2(Zn) GATA transcription factor family;	GATA transcription factor 2	vv60016C2C2-GATA
VIT_01s0026g00300	VIT_07s0031g00120	0.720307	CI	30.2.3_signalling.receptor kinases.leucine rich repeat III;	Leucine-rich repeat transmembrane protein kinase	0
VIT_01s0026g00300	VIT_01s0010g03710	0.718706	CI	33.3_development.squamosa promoter binding like (SPL);	Squamosa promoter-binding protein 2 (SPL2)	vv60055SBP
VIT_01s0026g00300	VIT_18s0001g11310	0.718136	CI	27.3.8_RNA.regulation of transcription.C2C2(Zn) DOF zinc finger family;	OBF binding protein 1	vv60015C2C2-DOF
VIT_01s0026g00300	VIT_14s0066g01590	0.717852	CI	35.1_not assigned.no ontology;	NHL repeat-containing protein	0
VIT_01s0026g00300	VIT_10s0003g00050	0.717495	CI	33.3_development.squamosa promoter binding like (SPL);	Squamosa promoter-binding protein 3 (SPL3)	vv60055SBP
VIT_01s0026g00300	VIT_08s0007g06670	0.716832	CI	33.99_development.unspecified;	Homeobox-leucine zipper protein 14	vv60034HB
VIT_01s0026g00300	VIT_01s0150g00480	0.7158	CI	35.2_not assigned.unknown;	Protein binding protein	0
VIT_01s0026g00300	VIT_11s0016g03380	0.715375	CI	26.2_misc.UDP glucosyl and glucoronyl transferases;	Exostosin-like	vv11030Glycan_structures-biosynthesis1
VIT_01s0026g00300	VIT_18s0001g03670	0.715296	CI	27.3.11_RNA.regulation of transcription.C2H2 zinc finger family;	Zinc finger (C2H2 type) family	vv60017C2H2
VIT_01s0026g00300	VIT_11s0016g01450	0.714967	CI	35.2_not assigned.unknown;	Unknown protein	0
VIT_01s0026g00300	VIT_11s0016g03640	0.714851	CI	30.5_signalling.G-proteins;	Rac-like GTP-binding protein ARAC7 (GTPase protein ROP9)	vv44810Regulation_of_actin_cytoskeleton
VIT_01s0026g00300	VIT_01s0026g01790	0.71454	CI	30.3_signalling.calcium;	Calmodulin binding protein	0
VIT_01s0026g00300	VIT_16s0098g00560	0.7141	CI	35.2_not assigned.unknown;	SP1L2 (SPIRAL2)	vv44810Regulation_of_actin_cytoskeleton
VIT_01s0026g00300	VIT_02s0154g00080	0.714054	CI	33.99_development.unspecified;	Multi-copper oxidase (SKU5)	vv50109Incompletely_characterized_transport_systems
VIT_01s0026g00300	VIT_17s0000g06880	0.713987	CI	35.1_not assigned.no ontology;	Heparanase protein 2 precursor	vv10040Pentose_glucuronate_interconversion vv10500Starch_and_sucrose_metabolism
VIT_01s0026g00300	VIT_01s0026g01950	0.712647	CI	27.3.22_RNA.regulation of transcription.HB,Homeobox transcription factor family;	Homeobox-leucine zipper protein HB13	vv60034HB
VIT_01s0026g00300	VIT_10s0003g04990	0.711948	CI	30.2.16_signalling.receptor kinases.Catharanthus roseus-like RLK1;	feronia receptor-like kinase	0
VIT_01s0026g00300	VIT_17s0000g02650	0.711803	CI	27.3.25_RNA.regulation of transcription.MYB domain transcription factor family;	Myb domain protein 7	vv60044MYB
VIT_01s0026g00300	VIT_01s0127g00870	0.711539	CI	10.6.3_cell wall.degradation.pectate lyases and polygalacturonases;	Polygalacturonase JP630	vv40006Cell_wall
VIT_01s0026g00300	VIT_02s0154g00240	0.711333	CI	31.4_cell.vesicle transport;	Oxysterol binding protein	0
VIT_01s0026g00300	VIT_17s0000g04260	0.711122	CI	20.2.99_stress.abiotic.unspecified;	Universal stress protein (USP) family protein	0
VIT_01s0026g00300	VIT_19s0014g03240	0.711045	CI	26.3_misc.gluco-, galacto- and mannosidases;	Beta-mannosidase 4	vv10511N-Glycan_degradation
VIT_01s0026g00300	VIT_04s0008g03270	0.710812	CI	27.3.9_RNA.regulation of transcription.C2C2(Zn) GATA transcription factor family;	GATA transcription factor 11	vv60016C2C2-GATA
VIT_01s0026g00300	VIT_01s0026g00330	0.710794	CI	35.1_not assigned.no ontology;	NHL repeat-containing protein	0
VIT_01s0026g00300	VIT_17s0000g02470	0.710764	CI	20.1_stress.biotic;	Thaumatin	0
VIT_01s0026g00300	VIT_01s0011g06330	0.709466	CI	31.1.1.2.6_cell.organisation.cytoskeleton.mikrotubuli.MAP65;	Microtubule associated protein (MAP65-6)	vv44810Regulation_of_actin_cytoskeleton
VIT_01s0026g00300	VIT_19s0015g00530	0.708553	CI	10.5.1.1_cell wall.cell wall proteins.AGPs.AGP;	fasciclin arabinogalactan-protein (FLA1)	vv40006Cell_wall
VIT_01s0026g00300	VIT_00s0391g00040	0.70845	CI	29.5.11.4.3.2_protein.degradation.ubiquitin.E3.SCF.FBOX;	F-box family protein	0
VIT_01s0026g00300	VIT_19s0090g01000	0.707671	CI	21.2.1.2_redox.ascorbate and glutathione.ascorbate.GDP-L-galactose-hexose-1-phosphate guanyltransferase;	VTC2 (vitamin C defective)	vv10053Ascorbate_and_aldarate_metabolism
VIT_01s0026g00300	VIT_17s0000g09080	0.707446	CI	27.3.25_RNA.regulation of transcription.MYB domain transcription factor family;	Myb domain protein 4	vv60044MYB
VIT_01s0026g00300	VIT_18s0001g05180	0.707086	CI	10.6.2_cell wall.degradation.mannan-xylose-arabinose-fucose;	Beta-D-xylosidase	vv10500Starch_and_sucrose_metabolism vv10520Nucleotide_sugars_metabolism
VIT_01s0026g00300	VIT_07s0031g00250	0.706687	CI	35.1_not assigned.no ontology;	Transporter-related	vv50109Incompletely_characterized_transport_systems
VIT_01s0026g00300	VIT_08s0058g00640	0.706026	CI	29.3.4.99_protein.targeting.secretory pathway.unspecified;	Patellin-5	0
VIT_01s0026g00300	VIT_18s0001g00720	0.705752	CI	29.4_protein.postranslational modification;	Protein kinase	0
VIT_01s0026g00300	VIT_14s0006g02760	0.70516	CI	35.2_not assigned.unknown;	Unknown protein	0
VIT_01s0026g00300	VIT_04s0008g01720	0.70481	CI	30.99_signalling.unspecified;27.3.67_RNA.regulation of transcription.putative transcription regulator	Mechanosensitive ion channel	vv50101Channels_and_pores
VIT_01s0026g00300	VIT_11s0016g04570	0.702968	CI	30.2.3_signalling.receptor kinases.leucine rich repeat III;	RKL1 (Receptor-like kinase 1)	0
VIT_01s0026g00300	VIT_18s0001g10070	0.702067	CI	30.2.3_signalling.receptor kinases.leucine rich repeat III;	Receptor kinase	0
VIT_01s0026g00300	VIT_14s0030g00640	0.70152	CI	20.2.1_stress.abiotic.heat;	DnaJ homolog, subfamily B, member 12	vv50132Primary_active_transporter_cat_A5_to_A8
VIT_01s0026g00300	VIT_00s1314g00010	0.701445	CI	27.3.6_RNA.regulation of transcription.bHLH,Basic Helix-Loop-Helix family;	Basic helix-loop-helix (bHLH) family	vv60011BHLH
VIT_01s0026g00300	VIT_00s0333g00060	0.701373	CI	35.2_not assigned.unknown;	Unknown protein	0
VIT_01s0026g00300	VIT_00s0732g00010	0.701271	CI	33.99_development.unspecified;27.3.22_RNA.regulation of transcription.HB,Homeobox transcription factor family	Homeobox-leucine zipper protein 22	vv60034HB
VIT_01s0026g00300	VIT_18s0001g11970	0.701143	CI	35.2_not assigned.unknown;	Unknown protein	0
VIT_01s0026g00300	VIT_10s0116g01780	0.700793	CI	26.12_misc.peroxidases;	Cationic peroxidase	vv10360Phenylalanine_metabolism vv10680Methane_metabolism
VIT_01s0026g00300	VIT_12s0057g00210	0.699943	CI	35.2_not assigned.unknown;	No hit	0
VIT_01s0026g00300	VIT_01s0011g02030	0.699787	CI	29.5.5_protein.degradation.serine protease;	Serine carboxypeptidase S10	0
VIT_01s0026g00300	VIT_02s0241g00050	0.699475	CI	35.2_not assigned.unknown;	Unknown protein	0
VIT_01s0026g00300	VIT_14s0030g01160	0.699475	CI	20.1_stress.biotic;	R protein disease resistance protein	vv34627R_proteins_from_Plant-pathogen_interaction
VIT_01s0026g00300	VIT_14s0060g00990	0.699005	CI	28.99_DNA.unspecified;	Unknown	0
VIT_01s0026g00300	VIT_14s0030g00410	0.698956	CI	30.1_signalling.phosphorelay;30.2.99_signalling.receptor kinases.misc	Arabidopsis histidine phosphotransfer AHP1	vv30007Cytokinin_signaling
VIT_01s0026g00300	VIT_12s0035g00690	0.698683	CI	27.3.29_RNA.regulation of transcription.TCP transcription factor family;	TCP family transcription factor TCP23	vv60061TCP
VIT_01s0026g00300	VIT_19s0090g01230	0.697968	CI	31.1.1.2.6_cell.organisation.cytoskeleton.mikrotubuli.MAP65;	Microtubule associated protein (MAP65-1a)	vv44810Regulation_of_actin_cytoskeleton
VIT_01s0026g00300	VIT_08s0007g07550	0.697666	CI	27.3.9_RNA.regulation of transcription.C2C2(Zn) GATA transcription factor family;	GATA transcription factor 11	vv60016C2C2-GATA
VIT_01s0026g00300	VIT_02s0025g03240	0.697229	CI	30.2.99_signalling.receptor kinases.misc;	Protein kinase	0
VIT_01s0026g00300	VIT_04s0008g05830	0.697211	CI	35.1.3_not assigned.no ontology.armadillo/beta-catenin repeat family protein;	Armadillo/beta-catenin repeat	0
VIT_01s0026g00300	VIT_08s0040g02650	0.697116	CI	35.2_not assigned.unknown;	Unknown protein	0
VIT_01s0026g00300	VIT_11s0016g04510	0.697051	CI	35.2_not assigned.unknown;	No hit	0
VIT_01s0026g00300	VIT_05s0020g02210	0.696898	CI	30.1_signalling.phosphorelay;30.2.99_signalling.receptor kinases.misc	Histidine-containing phosphotransfer protein	vv30007Cytokinin_signaling
VIT_01s0026g00300	VIT_01s0026g01420	0.696192	CI	30.2.20_signalling.receptor kinases.wheat LRK10 like;	Wall-associated kinase 4	0
VIT_01s0026g00300	VIT_14s0108g01420	0.695991	CI	34.22_transport.cyclic nucleotide or calcium regulated channels;	DEFENSE NO death 1	vv34626Plant-pathogen_interaction vv50101Channels_and_pores
VIT_01s0026g02540	VIT_01s0026g02540	1	CI	29.5.11.4.2_protein.degradation.ubiquitin.E3.RING;	Zinc finger (C3HC4-type ring finger)	vv60078Other_zf-C3HC4
VIT_01s0026g02540	VIT_05s0049g00450	0.770733	CI	33.99_development.unspecified;	Nodulin MtN21 family	vv50122Porters_cat_7_to_17
VIT_01s0026g02540	VIT_07s0104g00610	0.753767	CI	12.2.2_N-metabolism.ammonia metabolism.glutamine synthetase;	Glutamine synthetase	vv10251Glutamate_metabolism vv10550Peptidoglycan_biosynthesis vv10910Nitrogen_metabolism
VIT_01s0026g02540	VIT_14s0068g01160	0.74262	CI	30.11_signalling.light;	Cytokinin-repressed protein CR9	vv30007Cytokinin_signaling
VIT_01s0026g02540	VIT_10s0003g02100	0.742196	CI	26.28_misc.GDSL-motif lipase;	Lipase GDSL	0
VIT_01s0026g02540	VIT_15s0048g00910	0.731297	CI	35.2_not assigned.unknown;	Unknown protein	0
VIT_01s0026g02540	VIT_04s0044g01530	0.726207	CI	16.8.1.12_secondary metabolism.flavonoids.anthocyanins.anthocyanidin 3-O-glucosyltransferase;	UDP-glucuronic acid:anthocyanin glucuronosyltransferase	vv10941Flavonoid_biosynthesis
VIT_01s0026g02540	VIT_05s0094g01220	0.722494	CI	26.1_misc.cytochrome P450;16.8.3.3_secondary metabolism.flavonoids.dihydroflavonols.flavonoid 3-monooxygenase	CYP706A6	0
VIT_01s0026g02540	VIT_17s0000g04220	0.72227	CI	35.1.41_not assigned.no ontology.hydroxyproline rich proteins;	CHUP1 (chloroplast unusual positioning 1)	vv44810Regulation_of_actin_cytoskeleton
VIT_01s0026g02540	VIT_01s0011g05210	0.716481	CI	4.2.2_glycolysis.plastid branch.phosphoglucomutase (PGM);	Phosphoglucomutase	vv10010Glycolysis vv10030Pentose_phosphate vv10052Galactose_metabolism vv10500Starch_and_sucrose_metabolism
VIT_01s0026g02540	VIT_01s0026g02740	0.715922	CI	35.2_not assigned.unknown;	No hit	0
VIT_01s0026g02540	VIT_06s0004g07210	0.714702	CI	33.99_development.unspecified;	CCT motif constans-like	vv60070Orphans_CCT
VIT_01s0026g02540	VIT_06s0004g01470	0.71328	CI	17.7.1.2_hormone metabolism.jasmonate.synthesis-degradation.lipoxygenase;	Lipoxygenase LOX1	vv10592alpha-Linolenic_acid_metabolism
VIT_01s0026g02540	VIT_03s0063g02680	0.71282	CI	27.3.26_RNA.regulation of transcription.MYB-related transcription factor family;	Radialis-like protein 5	vv30009Flower_development vv60044MYB
VIT_01s0026g02540	VIT_18s0001g10130	0.700428	CI	27.3.11_RNA.regulation of transcription.C2H2 zinc finger family;	Zinc finger (C2H2 type) family	vv60017C2H2
VIT_01s0026g02540	VIT_10s0003g02150	0.699623	CI	3.2.1_minor CHO metabolism.trehalose.TPS;	Trehalose-phosphate synthase 1	vv10500Starch_and_sucrose_metabolism
VIT_01s0026g02540	VIT_10s0003g02160	0.698552	CI	3.2.1_minor CHO metabolism.trehalose.TPS;	Trehalose-phosphatase	vv10500Starch_and_sucrose_metabolism
VIT_01s0026g02540	VIT_18s0001g03170	0.698448	CI	33.99_development.unspecified;	Nodulin MtN21 family	vv50122Porters_cat_7_to_17
VIT_01s0026g02540	VIT_06s0004g00170	0.69773	CI	33.99_development.unspecified;	Antitermination NusB domain-containing	0
VIT_01s0026g02540	VIT_18s0001g01390	0.696595	CI	17.6.1.11_hormone metabolism.gibberelin.synthesis-degradation.GA20 oxidase;	GA 20-oxidase	vv10904Diterpenoid_biosynthesis
VIT_01s0026g02540	VIT_08s0040g00790	0.696514	CI	31.3.1_cell.cycle.peptidylprolyl isomerase;29.6_protein.folding	FK506-binding protein 4/5	vv50108Accessory_factors_involved_in_transport
VIT_01s0026g02540	VIT_11s0016g03910	0.693532	CI	35.2_not assigned.unknown;	Unknown protein	0
VIT_01s0026g02540	VIT_03s0038g03190	0.692863	CI	35.2_not assigned.unknown;	Flavin containing monooxygenase 3	vv11000Single_reactions
VIT_01s0026g02540	VIT_08s0007g05890	0.691627	CI	35.2_not assigned.unknown;	GTP binding	0
VIT_01s0026g02540	VIT_15s0046g03370	0.690154	CI	33.99_development.unspecified;27.3.50_RNA.regulation of transcription.General Transcription	LIM domain containing protein	vv60040LIM
VIT_01s0026g02540	VIT_05s0062g01150	0.687672	CI	34.3_transport.amino acids;	Amino acid permease	vv50123Porters_cat_18_to_29
VIT_01s0026g02540	VIT_07s0151g00250	0.686815	CI	20.2.4_stress.abiotic.touch/wounding;20.1_stress.biotic;19.99_tetrapyrrole synthesis.unspecified;	Chlorophyllase	vv10860Porphyrin_and_chlorophyll_metabolism
VIT_01s0026g02540	VIT_19s0090g01620	0.685881	CI	35.2_not assigned.unknown;	CYP89H3	0
VIT_01s0026g02540	VIT_00s0379g00050	0.682405	CI	35.2_not assigned.unknown;	Short-chain dehydrogenase/reductase (SDR)	0
VIT_01s0026g02540	VIT_08s0007g02450	0.682162	CI	29.5_protein.degradation;	Aspartyl protease	0
VIT_01s0026g02540	VIT_04s0008g00210	0.681719	CI	30.1_signalling.phosphorelay;	Histidine-containing phosphotransferase	vv30007Cytokinin_signaling
VIT_01s0026g02540	VIT_04s0023g00700	0.681143	CI	29.5.5_protein.degradation.serine protease;	Serine carboxypeptidase S10	0
VIT_01s0026g02540	VIT_12s0028g00340	0.68112	CI	30.2.13_signalling.receptor kinases.leucine rich repeat XIII;	Protein kinase	0
VIT_01s0026g02540	VIT_06s0080g00280	0.680766	CI	35.2_not assigned.unknown;	Bile acid sodium symporter	vv50123Porters_cat_18_to_29
VIT_01s0026g02540	VIT_09s0002g03760	0.680197	CI	35.2_not assigned.unknown;	Unknown	0
VIT_01s0026g02540	VIT_06s0004g06430	0.679329	CI	30.2.8.2_signalling.receptor kinases.leucine rich repeat VIII.VIII-2;	Receptor ser/thr protein kinase	0
VIT_01s0026g02540	VIT_00s0207g00030	0.679292	CI	35.2_not assigned.unknown;	No hit	0
VIT_01s0026g02540	VIT_14s0066g01690	0.678778	CI	20.2_stress.abiotic;	Pathogen-inducible alpha-dioxygenase	vv10592alpha-Linolenic_acid_metabolism
VIT_01s0026g02540	VIT_04s0069g00740	0.677949	CI	30.1_signalling.in sugar and nutrient physiology;	Glutamate receptor 2.8	vv50101Channels_and_pores
VIT_01s0026g02540	VIT_03s0063g00300	0.677622	CI	35.1_not assigned.no ontology;	4-methyl-5-thiazole monophosphate biosynthesis protein	0
VIT_01s0026g02540	VIT_02s0012g01030	0.677392	CI	35.2_not assigned.unknown;	AL-activated malate transporter 1	vv50125Porters_cat_66_to_94
VIT_01s0026g02540	VIT_03s0063g02460	0.676236	CI	27.3.99_RNA.regulation of transcription.unclassified;	Transcription termination factor mitochondrial mTERF	vv60085MTERF
VIT_01s0026g02540	VIT_03s0167g00070	0.67516	CI	33.99_development.unspecified;	MADS-box protein SVP (short vegetative phase)	vv30009Flower_development vv60042MADS
VIT_01s0026g02540	VIT_19s0015g01720	0.674613	CI	4.1.10_glycolysis.cytosolic branch.aldolase;1.3.6_PS.calvin cycle.aldolase	fructose-bisphosphate aldolase, cytoplasmic isozyme 1	vv10010Glycolysis vv10030Pentose_phosphate vv10051Fructose_and_mannose_metabolism vv10710Carbon_fixation
VIT_01s0026g02540	VIT_03s0017g00450	0.674413	CI	33.99_development.unspecified;27.3.24_RNA.regulation of transcription.MADS box transcription factor family	MADS-box protein SVP (short vegetative phase)	vv30009Flower_development vv60042MADS
VIT_01s0026g02540	VIT_06s0004g01220	0.673632	CI	31.1_cell.organisation;	PAP/fibrillin family	0
VIT_01s0026g02540	VIT_11s0016g03740	0.672909	CI	30.5_signalling.G-proteins;	Rho guanyl-nucleotide exchange factor ROPGEF8	0
VIT_01s0026g02540	VIT_05s0020g02870	0.672304	CI	29.2.3_protein.synthesis.initiation;	DEAD/DEAH box helicase	vv50133Primary_active_transporter_cat_A9_to_A18
VIT_01s0026g02540	VIT_19s0090g01630	0.672022	CI	26.1_misc.cytochrome P450;	CYP89H3	0
VIT_01s0026g02540	VIT_14s0030g01650	0.670021	CI	35.2_not assigned.unknown;	Unknown protein	0
VIT_01s0026g02540	VIT_12s0059g02670	0.668626	CI	2.2.2.1.2_major CHO metabolism.degradation.starch.starch cleavage.beta amylase;	Beta-amylase	vv10500Starch_and_sucrose_metabolism
VIT_01s0026g02540	VIT_07s0151g00190	0.667309	CI	20.2.4_stress.abiotic.touch/wounding;20.1_stress.biotic;19.99_tetrapyrrole synthesis.unspecified;	Chlorophyllase 1	vv10860Porphyrin_and_chlorophyll_metabolism
VIT_01s0026g02540	VIT_10s0116g00900	0.666569	CI	35.2_not assigned.unknown;	Unknown protein	0
VIT_01s0026g02540	VIT_18s0001g13580	0.666048	CI	31.1_cell.organisation;	Kinesin motor protein	vv44810Regulation_of_actin_cytoskeleton
VIT_01s0026g02540	VIT_07s0005g00480	0.665373	CI	26.18_misc.invertase/pectin methylesterase inhibitor family protein;	Pectinesterase inhibitor	vv40006Cell_wall
VIT_01s0026g02540	VIT_01s0011g00880	0.665265	CI	28.1_DNA.synthesis/chromatin structure;	UvrB/uvrC motif-containing protein	0
VIT_01s0026g02540	VIT_11s0037g00800	0.663873	CI	29.5.5_protein.degradation.serine protease;	Serine carboxypeptidase II	0
VIT_01s0026g02540	VIT_09s0054g01520	0.663726	CI	16.1.5_secondary metabolism.isoprenoids.terpenoids;16.1_secondary metabolism.isoprenoids	Beta-amyrin synthase	vv10900Terpenoid_biosynthesis
VIT_01s0026g02540	VIT_01s0011g01970	0.661646	CI	35.1.5_not assigned.no ontology.pentatricopeptide (PPR) repeat-containing protein;	Pentatricopeptide (PPR) repeat	0
VIT_01s0026g02540	VIT_18s0001g08840	0.661273	CI	29.5.5_protein.degradation.serine protease;	Serine carboxypeptidase S10	0
VIT_01s0026g02540	VIT_07s0104g00620	0.660425	CI	26.28_misc.GDSL-motif lipase;	Lipase GDSL	0
VIT_01s0026g02540	VIT_08s0007g01270	0.659396	CI	31.1_cell.organisation;30.5_signalling.G-proteins	Dynein light chain LC6, flagellar outer arm	vv44810Regulation_of_actin_cytoskeleton
VIT_01s0026g02540	VIT_04s0069g00540	0.658632	CI	30.1_signalling.in sugar and nutrient physiology;	Glutamate receptor protein	vv50101Channels_and_pores
VIT_01s0026g02540	VIT_00s1205g00020	0.658481	CI	35.2_not assigned.unknown;	Trehalose-phosphate synthase 1	vv10500Starch_and_sucrose_metabolism
VIT_01s0026g02540	VIT_19s0090g01730	0.658096	CI	29.5.11.4.2_protein.degradation.ubiquitin.E3.RING;27.3.11_RNA.regulation of transcription.C2H2 zinc finger family	Zinc finger (C2H2 type) family	vv60017C2H2
VIT_01s0026g02540	VIT_01s0011g05380	0.657674	CI	10.8.1_cell wall.pectin*esterases.PME;	Pectinesterase family	vv40006Cell_wall
VIT_01s0026g02540	VIT_07s0005g01070	0.657089	CI	35.2_not assigned.unknown;	No hit	0
VIT_01s0026g02540	VIT_10s0042g00200	0.654295	CI	21.1_redox.thioredoxin;	Thioredoxin X	0
VIT_01s0026g02540	VIT_15s0107g00120	0.654192	CI	33.99_development.unspecified;27.3.24_RNA.regulation of transcription.MADS box transcription factor family	MADS-box protein SVP (short vegetative phase)	vv30009Flower_development vv60042MADS
VIT_01s0026g02540	VIT_03s0063g02670	0.653473	CI	27.3.26_RNA.regulation of transcription.MYB-related transcription factor family;	Radialis-like protein 6	vv30009Flower_development vv60044MYB
VIT_01s0026g02540	VIT_18s0001g12290	0.653283	CI	35.1_not assigned.no ontology;	Pore protein 24K chain	vv50101Channels_and_pores
VIT_01s0026g02540	VIT_03s0017g02330	0.653004	CI	19.8_tetrapyrrole synthesis.coproporphyrinogen III oxidase;	Coproporphyrinogen III oxidase, chloroplast precursor	vv10860Porphyrin_and_chlorophyll_metabolism
VIT_01s0026g02540	VIT_04s0043g00700	0.652806	CI	28.1_DNA.synthesis/chromatin structure;	PTAC3 (plastid transcriptionally active3)	0
VIT_01s0026g02540	VIT_07s0005g06150	0.652155	CI	35.2_not assigned.unknown;	Unknown protein	0
VIT_01s0026g02540	VIT_09s0002g03710	0.652127	CI	35.2_not assigned.unknown;	Unknown protein	0
VIT_01s0026g02540	VIT_02s0025g04190	0.652072	CI	27.1.2_RNA.processing.RNA helicase;	DEAD-box ATP dependent DNA helicase	0
VIT_01s0026g02540	VIT_18s0001g11800	0.65171	CI	27.3.22_RNA.regulation of transcription.HB,Homeobox transcription factor family;	BEL1-like homeodomain protein 4 (SAWTOOTH 2)	vv60034HB
VIT_01s0026g02540	VIT_09s0002g03150	0.651617	CI	26.28_misc.GDSL-motif lipase;	Lipase GDSL	0
VIT_01s0026g02540	VIT_09s0002g06980	0.651137	CI	1.1.40_PS.lightreaction.cyclic electron flow-chlororespiration;	Chloroplast post-illumination chlorophyll fluorescence increase protein	0
VIT_01s0026g02540	VIT_10s0071g00290	0.650756	CI	18.3_Co-factor and vitamine metabolism.riboflavin;	Riboflavin biosynthesis protein	vv10740Riboflavin_metabolism
VIT_01s0026g02540	VIT_18s0001g14760	0.650643	CI	33.99_development.unspecified;26.28_misc.GDSL-motif lipase	Lipase 3 (EXL3) family II extracellular	0
VIT_01s0026g02540	VIT_09s0018g00400	0.650629	CI	35.2_not assigned.unknown;	Unknown protein	0
VIT_01s0026g02540	VIT_07s0151g01000	0.649988	CI	1.1.2.2_PS.lightreaction.photosystem I.PSI polypeptide subunits;	Photosystem I reaction center subunit II (PSAD)	vv10195Photosynthesis vv50105Transport_electron_carriers
VIT_01s0026g02540	VIT_07s0104g00550	0.649648	CI	30.5_signalling.G-proteins;	GTP binding protein	0
VIT_01s0026g02540	VIT_17s0000g09540	0.648853	CI	35.2_not assigned.unknown;	CYP71A26	0
VIT_01s0026g02540	VIT_05s0094g01200	0.648458	CI	26.1_misc.cytochrome P450;16.8.3.3_secondary metabolism.flavonoids.dihydroflavonols.flavonoid 3-monooxygenase	flavonoid 3'-hydroxylase cytochrome P450	vv10941Flavonoid_biosynthesis
VIT_01s0026g02540	VIT_12s0059g01810	0.647019	CI	1.1.1.2_PS.lightreaction.photosystem II.PSII polypeptide subunits;	Photosystem II psbZ	vv10195Photosynthesis vv50135Primary_active_transporter_cat_D3_to_E2
VIT_01s0026g02540	VIT_03s0063g02040	0.645459	CI	9.6_mitochondrial electron transport / ATP synthesis.cytochrome c;	Caffeine synthase	vv10230Purine_metabolism
VIT_01s0026g02540	VIT_13s0084g00790	0.645328	CI	21.1_redox.thioredoxin;	Thioredoxin family	0
VIT_01s0026g02540	VIT_00s0400g00010	0.645241	CI	29.2.2.3.3_protein.synthesis.ribosome biogenesis.Pre-rRNA processing and modifications.methylotransferases;	Unknown protein	0
VIT_01s0026g02540	VIT_12s0028g02430	0.644692	CI	21.2_redox.ascorbate and glutathione;17.5.1_hormone metabolism.ethylene.synthesis-degradation	Desacetoxyvindoline 4-hydroxylase	vv10902Monoterpenoid_biosynthesis
VIT_01s0026g02540	VIT_13s0019g01070	0.642785	CI	29.2.2.3.3_protein.synthesis.ribosome biogenesis.Pre-rRNA processing and modifications.methylotransferases;	Radical SAM domain-containing protein	0
VIT_01s0026g02540	VIT_01s0010g03660	0.642729	CI	35.2_not assigned.unknown;	Unknown protein	0
VIT_01s0026g02540	VIT_12s0035g00530	0.642586	CI	35.2_not assigned.unknown;	Unknown protein	0
VIT_01s0026g02540	VIT_06s0061g00970	0.642393	CI	29.5_protein.degradation;	Prolylcarboxypeptidase	0
VIT_01s0026g02540	VIT_14s0081g00690	0.642348	CI	35.1.5_not assigned.no ontology.pentatricopeptide (PPR) repeat-containing protein;	Pentatricopeptide (PPR) repeat	0
VIT_01s0026g02540	VIT_00s1682g00020	0.642252	CI	26.1_misc.cytochrome P450;16.8.3.3_secondary metabolism.flavonoids.dihydroflavonols.flavonoid 3-monooxygenase	flavonoid 3'-hydroxylase cytochrome P450	vv10941Flavonoid_biosynthesis
VIT_01s0026g02540	VIT_15s0048g01710	0.642034	CI	26.7_misc.oxidases - copper, flavone etc;	Alcohol dehydrogenase	vv10010Glycolysis vv10071Fatty_acid_metabolism vv10350Tyrosine_metabolism
VIT_01s0026g02540	VIT_01s0011g04670	0.641758	CI	34.16_transport.ABC transporters and multidrug resistance systems;	ABC transporter G member 2	vv52010ABC_transporters
VIT_01s0026g02540	VIT_07s0031g01770	0.641142	CI	16.1.4.21_secondary metabolism.isoprenoids.carotenoids.violaxanthin de-epoxidase;	Violaxanthin de-epoxidase	vv10906Carotenoid_biosynthesis
VIT_01s0026g02540	VIT_12s0034g02400	0.640505	CI	20.1.7_stress.biotic.PR-proteins;	R protein MLA10	vv34627R_proteins_from_Plant-pathogen_interaction
VIT_02s0012g01440	VIT_02s0012g01440	1	CI	29.5.11.4.2_protein.degradation.ubiquitin.E3.RING;	Zinc finger (C3HC4-type ring finger)	vv60078Other_zf-C3HC4
VIT_02s0012g01440	VIT_18s0001g14910	0.731133	CI	16.2.1.10_secondary metabolism.phenylpropanoids.lignin biosynthesis.CAD;	Mannitol dehydrogenase	vv10051Fructose_and_mannose_metabolism
VIT_02s0012g01440	VIT_02s0012g00180	0.727423	CI	29.5.5_protein.degradation.serine protease;	Serine protease	0
VIT_02s0012g01440	VIT_04s0008g02250	0.726587	CI	16.1_secondary metabolism.isoprenoids;	Beta-ketoacyl-CoA synthase	vv10061Fatty_acid_biosynthesis
VIT_02s0012g01440	VIT_06s0061g00230	0.724632	CI	34.16_transport.ABC transporters and multidrug resistance systems;	ABC transporter G member 7	vv52010ABC_transporters
VIT_02s0012g01440	VIT_14s0030g01950	0.721703	CI	35.1_not assigned.no ontology;	Transferase	0
VIT_02s0012g01440	VIT_02s0154g00380	0.710763	CI	35.2_not assigned.unknown;	Unknown	0
VIT_02s0012g01440	VIT_07s0005g01200	0.700085	CI	35.1_not assigned.no ontology;	Unknown	0
VIT_02s0012g01440	VIT_05s0051g00450	0.69873	CI	27.3.9_RNA.regulation of transcription.C2C2(Zn) GATA transcription factor family;	GATA transcription factor 1	vv60016C2C2-GATA
VIT_02s0012g01440	VIT_15s0021g01280	0.696843	CI	31.3_cell.cycle;	Cyclin-U4-1 (CycU4;1) CYCP4;1	vv44110Cell_cycle
VIT_02s0012g01440	VIT_15s0046g02890	0.696435	CI	35.2_not assigned.unknown;	Unknown protein	0
VIT_02s0012g01440	VIT_18s0001g13080	0.695535	CI	35.2_not assigned.unknown;	Unknown protein	0
VIT_02s0012g01440	VIT_18s0001g08480	0.692295	CI	35.2_not assigned.unknown;	EMB1273 [Arabidopsis lyrata subsp. lyrata]	0
VIT_02s0012g01440	VIT_11s0037g01400	0.690866	CI	29.5.11.4.2_protein.degradation.ubiquitin.E3.RING;	Zinc finger (C3HC4-type ring finger)	vv60078Other_zf-C3HC4
VIT_02s0012g01440	VIT_00s0225g00140	0.688309	CI	23.1.3_nucleotide metabolism.synthesis.PRS-PP;	Ribose-phosphate pyrophosphokinase 3	vv10030Pentose_phosphate vv10230Purine_metabolism
VIT_02s0012g01440	VIT_16s0039g00010	0.68773	CI	34.16_transport.ABC transporters and multidrug resistance systems;	ABC transporter G member 7	vv52010ABC_transporters
VIT_02s0012g01440	VIT_14s0066g01690	0.687427	CI	20.2_stress.abiotic;	Pathogen-inducible alpha-dioxygenase	vv10592alpha-Linolenic_acid_metabolism
VIT_02s0012g01440	VIT_15s0048g02000	0.686007	CI	33.99_development.unspecified;27.3.22_RNA.regulation of transcription.HB,Homeobox transcription factor family	Homeodomain GLABROUS1	vv60034HB
VIT_02s0012g01440	VIT_10s0003g03990	0.685722	CI	35.2_not assigned.unknown;	No hit	0
VIT_02s0012g01440	VIT_01s0010g03310	0.685028	CI	35.2_not assigned.unknown;	Unknown protein	0
VIT_02s0012g01440	VIT_06s0004g03200	0.682804	CI	35.2_not assigned.unknown;	No hit	0
VIT_02s0012g01440	VIT_13s0019g04250	0.681706	CI	35.2_not assigned.unknown;	Unknown protein	0
VIT_02s0012g01440	VIT_16s0039g01670	0.675485	CI	16.2.1.7_secondary metabolism.phenylpropanoids.lignin biosynthesis.CCR1;16.2_secondary metabolism.phenylpropanoids	Cinnamoyl-CoA reductase	vv10940Phenylpropanoid_biosynthesis
VIT_02s0012g01440	VIT_02s0025g00150	0.668516	CI	27.3.67_RNA.regulation of transcription.putative transcription regulator;	PRLI-interacting factor G	0
VIT_02s0012g01440	VIT_16s0050g02580	0.664005	CI	35.2_not assigned.unknown;	Unknown protein	0
VIT_02s0012g01440	VIT_13s0019g04030	0.663773	CI	29.5.5_protein.degradation.serine protease;	Serine carboxypeptidase SCPL27	vv10460Cyanoamino_acid_metabolism
VIT_02s0012g01440	VIT_05s0020g01820	0.662104	CI	35.1_not assigned.no ontology;	Integral membrane family protein UPF0497	0
VIT_02s0012g01440	VIT_06s0004g08070	0.661728	CI	27.3.35_RNA.regulation of transcription.bZIP transcription factor family;	BZIP transcription factor, putative (bZIP52)	vv60012BZIP
VIT_02s0012g01440	VIT_18s0001g12840	0.660237	CI	2.1.2.1_major CHO metabolism.synthesis.starch.AGPase;	ADP-glucose pyrophosphorylase large subunit CagpL2	vv10500Starch_and_sucrose_metabolism
VIT_02s0012g01440	VIT_11s0037g01210	0.658892	CI	16.7_secondary metabolism.wax;	Eceriferum 1 (CER1 protein) Sterol desaturase	0
VIT_02s0012g01440	VIT_10s0116g01640	0.65687	CI	35.1_not assigned.no ontology;	Glucan endo-1,3-beta-glucosidase 3 precursor	vv10500Starch_and_sucrose_metabolism
VIT_02s0012g01440	VIT_18s0001g11160	0.656714	CI	35.2_not assigned.unknown;	Unknown protein	0
VIT_02s0012g01440	VIT_06s0004g06430	0.656334	CI	30.2.8.2_signalling.receptor kinases.leucine rich repeat VIII.VIII-2;	Receptor ser/thr protein kinase	0
VIT_02s0012g01440	VIT_07s0141g00140	0.6552	CI	27.3.54_RNA.regulation of transcription.Histone acetyltransferases;	Histone acetyltransferase GCN5	vv60082GNAT
VIT_02s0012g01440	VIT_04s0008g02010	0.653871	CI	10.6.1_cell wall.degradation.cellulases and beta -1,4-glucanases;	Endo-1,4-beta-glucanase	vv40006Cell_wall
VIT_02s0012g01440	VIT_00s0434g00080	0.651967	CI	29.5.4_protein.degradation.aspartate protease;	Aspartyl protease	0
VIT_02s0012g01440	VIT_14s0171g00390	0.651544	CI	27.3.49_RNA.regulation of transcription.GeBP like;	DNA-binding storekeeper protein	vv60030GeBP
VIT_02s0012g01440	VIT_04s0023g00360	0.650386	CI	35.2_not assigned.unknown;	Unknown protein	0
VIT_02s0012g01440	VIT_14s0108g01080	0.647945	CI	27.3.25_RNA.regulation of transcription.MYB domain transcription factor family;	Myb domain protein 106	vv60044MYB
VIT_02s0012g01440	VIT_14s0060g00920	0.647879	CI	35.2_not assigned.unknown;	Phospholipase/Carboxylesterase	0
VIT_02s0012g01440	VIT_15s0046g02400	0.646486	CI	11.3_lipid metabolism.Phospholipid synthesis;	Glycerol-3-phosphate acyltransferase 8	vv10561Glycerolipid_metabolism vv10564Glycerophospholipid_metabolism
VIT_02s0012g01440	VIT_17s0000g04850	0.646323	CI	27.3.8_RNA.regulation of transcription.C2C2(Zn) DOF zinc finger family;	OBF binding protein 4	vv60015C2C2-DOF
VIT_02s0012g01440	VIT_05s0124g00090	0.646198	CI	35.1_not assigned.no ontology;	Golgi transport 1 protein B	vv50109Incompletely_characterized_transport_systems
VIT_02s0012g01440	VIT_06s0004g07710	0.645549	CI	29.1.30_protein.aa activation.pseudouridylate synthase;	TRNA pseudouridine synthase	vv11000Single_reactions
VIT_02s0012g01440	VIT_14s0128g00160	0.645289	CI	30.2.18_signalling.receptor kinases.extensin;	Protein kinase CDG1	0
VIT_02s0012g01440	VIT_14s0006g02990	0.64357	CI	16.7_secondary metabolism.wax;	3-ketoacyl-CoA synthase	0
VIT_02s0012g01440	VIT_15s0021g02770	0.642662	CI	28.99_DNA.unspecified;	DNA binding / hydrolase, acting on ester bonds	0
VIT_02s0012g01440	VIT_10s0003g00620	0.640725	CI	26.28_misc.GDSL-motif lipase;	Lipase GDSL	0
VIT_02s0012g01440	VIT_14s0060g01420	0.637741	CI	35.2_not assigned.unknown;	Unknown protein	0
VIT_02s0012g01440	VIT_05s0020g03550	0.637668	CI	24.2_Biodegradation of Xenobiotics.lactoylglutathione lyase;	Lactoylglutathione lyase	vv10620Pyruvate_metabolism
VIT_02s0012g01440	VIT_18s0001g10350	0.63727	CI	29.5.1_protein.degradation.subtilases;	Subtilase family protein	vv50101Channels_and_pores
VIT_02s0012g01440	VIT_01s0182g00130	0.63724	CI	34.7_transport.phosphate;	PHO1-like protein	vv50125Porters_cat_66_to_94
VIT_02s0012g01440	VIT_13s0019g03950	0.637148	CI	27.3.52_RNA.regulation of transcription.Global transcription factor group;	DNA-binding bromodomain-containing	0
VIT_02s0012g01440	VIT_08s0058g00950	0.637142	CI	29.4_protein.postranslational modification;	Curculin-like (mannose-binding) lectin family	0
VIT_02s0012g01440	VIT_04s0008g02500	0.636547	CI	35.1.41_not assigned.no ontology.hydroxyproline rich proteins;	Hydroxyproline-rich glycoprotein LKP2	vv34710Circadian_rhythm
VIT_02s0012g01440	VIT_02s0012g01660	0.636391	CI	34.16_transport.ABC transporters and multidrug resistance systems;	ATPase PGP2 (P-glycoprotein 2)	vv52010ABC_transporters
VIT_02s0012g01440	VIT_13s0074g00390	0.635358	CI	26.1_misc.cytochrome P450;	CYP77A2	0
VIT_02s0012g01440	VIT_14s0060g00900	0.635344	CI	35.2_not assigned.unknown;	Unknown protein	0
VIT_02s0012g01440	VIT_13s0158g00120	0.635041	CI	13.1.3.4.12_amino acid metabolism.synthesis.aspartate family.methionine.homocysteine S-methyltransferase;	Protein kinase	0
VIT_02s0012g01440	VIT_04s0008g04780	0.634618	CI	29.4_protein.postranslational modification;	Protein phosphatase 2C DBP	vv60024DBP
VIT_02s0012g01440	VIT_17s0000g00130	0.633407	CI	29.3.4.99_protein.targeting.secretory pathway.unspecified;	SEC14 cytosolic factor	vv50122Porters_cat_7_to_17
VIT_02s0012g01440	VIT_07s0005g04410	0.632947	CI	29.5.1_protein.degradation.subtilases;	Subtilase	0
VIT_02s0012g01440	VIT_10s0003g04300	0.632677	CI	29.5.11.4.3.2_protein.degradation.ubiquitin.E3.SCF.FBOX;	F-box/LRR-repeat protein 20	0
VIT_02s0012g01440	VIT_15s0048g02720	0.632324	CI	11.1.10_lipid metabolism.FA synthesis and FA elongation.beta ketoacyl CoA synthase;	fatty acid elongase	vv10061Fatty_acid_biosynthesis
VIT_02s0012g01440	VIT_15s0046g00180	0.632177	CI	18_Co-factor and vitamine metabolism;	Pyridoxine 5'-phosphate oxidase	vv10750Vitamin_B6_metabolism
VIT_02s0012g01440	VIT_06s0009g01420	0.632173	CI	35.2_not assigned.unknown;	Protease inhibitor/seed storage/lipid transfer protein (LTP)	0
VIT_02s0012g01440	VIT_05s0020g02510	0.631983	CI	23.4.2_nucleotide metabolism.phosphotransfer and pyrophosphatases.guanylate kinase;	Guanylate kinase	vv10230Purine_metabolism
VIT_02s0012g01440	VIT_03s0063g02590	0.630419	CI	27.3.99_RNA.regulation of transcription.unclassified;	EMB2219 (embryo defective 2219)	vv60085MTERF
VIT_02s0012g01440	VIT_06s0004g00350	0.629818	CI	33.99_development.unspecified;30.2.13_signalling.receptor kinases.leucine rich repeat XIII;30.2.12_signalling.receptor kinases.leucine rich repeat XII;30.2.11_signalling.receptor kinases.leucine rich repeat XI;30.2.10_signalling.receptor kinases.leucine rich repeat X;30.2.7_signalling.receptor kinases.leucine rich repeat VII;30.2.4_signalling.receptor kinases.leucine rich repeat IV;20.1.7_stress.…	Hcr2-p4.1	0
VIT_02s0012g01440	VIT_11s0118g00180	0.628898	CI	35.2_not assigned.unknown;	HHP1 (heptahelical protein 1)	0
VIT_02s0012g01440	VIT_03s0038g01080	0.628806	CI	17.2.3_hormone metabolism.auxin.induced-regulated-responsive-activated;	Auxin responsive SAUR protein	vv30003Auxin_signaling
VIT_02s0012g01440	VIT_02s0241g00060	0.628006	CI	35.2_not assigned.unknown;	Unknown protein	0
VIT_02s0012g01440	VIT_07s0151g00360	0.627714	CI	35.2_not assigned.unknown;	Unknown protein	0
VIT_02s0012g01440	VIT_16s0050g02490	0.627543	CI	25.8_C1-metabolism.tetrahydrofolate synthase;	Tetrahydrofolylpolyglutamate synthase	vv10790Folate_biosynthesis
VIT_02s0012g01440	VIT_07s0185g00030	0.626715	CI	29.5.11_protein.degradation.ubiquitin;	Ubiquitin-associated (UBA)/TS-N domain-containing protein	0
VIT_02s0012g01440	VIT_06s0004g06760	0.62499	CI	9.2.1.4_mitochondrial electron transport / ATP synthesis.NADH-DH.type II.internal matrix;	NDA2 (alternative NAD(P)H dehydrogenase 2)	vv10190Oxidative_phosphorylation vv50134Primary_active_transporter_cat_D1
VIT_02s0012g01440	VIT_06s0004g04040	0.624274	CI	35.1.5_not assigned.no ontology.pentatricopeptide (PPR) repeat-containing protein;	Pentatricopeptide (PPR) repeat	0
VIT_02s0012g01440	VIT_01s0146g00110	0.623341	CI	31.3.1_cell.cycle.peptidylprolyl isomerase;	Peptidyl-prolyl cis-trans isomerase B (cyclophilin B)	0
VIT_02s0012g01440	VIT_15s0046g02140	0.623156	CI	35.1_not assigned.no ontology;	Ribosomal protein L46 39S	0
VIT_02s0012g01440	VIT_11s0052g01640	0.622731	CI	16.8.4.3_secondary metabolism.flavonoids.flavonols.flavonol-3-O-rhamnosyltransferase;	flavonol 3-O-glucosyltransferase	vv10941Flavonoid_biosynthesis
VIT_02s0012g01440	VIT_17s0000g02340	0.62251	CI	35.2_not assigned.unknown;	Leucine-rich repeat receptor-like protein kinase 1	0
VIT_02s0012g01440	VIT_07s0031g00480	0.621833	CI	29.4.1.55_protein.postranslational modification.kinase.receptor like cytoplasmatic kinase V;1.1.30_PS.lightreaction.state transition	Protein kinase family	0
VIT_02s0012g01440	VIT_02s0109g00370	0.620976	CI	27.4_RNA.RNA binding;	RNA recognition motif (RRM)-containing protein	0
VIT_02s0012g01440	VIT_02s0087g00070	0.619628	CI	28.1_DNA.synthesis/chromatin structure;	ATP-dependent DNA helicase recQ	vv23440Homologous_recombination vv50122Porters_cat_7_to_17
VIT_02s0012g01440	VIT_14s0108g01480	0.618804	CI	35.2_not assigned.unknown;	Unknown protein	0
VIT_02s0012g01440	VIT_13s0019g01260	0.618456	CI	11.8.7_lipid metabolism.exotics (steroids, squalene etc).trans-2-enoyl-CoA reductase (NADPH);	Enoyl reductase	vv11040Biosynthesis_of_unsaturated_fatty_acids
VIT_02s0012g01440	VIT_18s0001g00870	0.617904	CI	35.1_not assigned.no ontology;	LYR motif-containing protein	0
VIT_02s0012g01440	VIT_00s0394g00010	0.617863	CI	29.5_protein.degradation;	Carboxyl-terminal proteinase	0
VIT_02s0012g01440	VIT_12s0057g00960	0.617815	CI	30.11_signalling.light;	FAR1-related sequence 10	vv60071Orphans_far-red
VIT_02s0012g01440	VIT_00s0286g00130	0.617765	CI	30.2.24_signalling.receptor kinases.S-locus glycoprotein like;29.4_protein.postranslational modification	S-locus lectin protein kinase	0
VIT_02s0012g01440	VIT_09s0054g01690	0.616736	CI	27.3.27_RNA.regulation of transcription.NAC domain transcription factor family;	Transcription factor	0
VIT_02s0012g01440	VIT_08s0007g00500	0.615644	CI	28.99_DNA.unspecified;28.1_DNA.synthesis/chromatin structure;27.3.25_RNA.regulation of transcription.MYB domain transcription factor family;	Telomere repeat binding factor like TRFL2	vv60045MYBrelated
VIT_02s0012g01440	VIT_07s0151g00020	0.615352	CI	31.1_cell.organisation;	Ankyrin	0
VIT_02s0012g01440	VIT_15s0048g01330	0.615265	CI	1.2.6_PS.photorespiration.hydroxypyruvate reductase;	Glyoxylate reductase	vv10630Glyoxylate_and_dicarboxylate_metabolism
VIT_02s0012g01440	VIT_02s0025g02620	0.615224	CI	10_cell wall;	BDG1 (BODYGUARD1) hydrolase	0
VIT_02s0012g01440	VIT_08s0007g08060	0.615086	CI	27.3.99_RNA.regulation of transcription.unclassified;	Zinc finger (HIT type) SEF	vv30009Flower_development
VIT_02s0012g01440	VIT_13s0019g04260	0.614835	CI	35.1_not assigned.no ontology;	Monoglyceride lipase	vv10561Glycerolipid_metabolism
VIT_02s0012g01440	VIT_13s0067g03890	0.61329	CI	11.1.10_lipid metabolism.FA synthesis and FA elongation.beta ketoacyl CoA synthase;	Beta-ketoacyl-CoA synthase	vv10061Fatty_acid_biosynthesis
VIT_02s0012g01440	VIT_02s0025g01960	0.612227	CI	35.2_not assigned.unknown;	No hit	0
VIT_02s0012g01440	VIT_19s0090g00210	0.612213	CI	35.1_not assigned.no ontology;	DTW domain-containing protein	0
VIT_02s0012g01440	VIT_08s0056g00030	0.611831	CI	30.4.3_signalling.phosphinositides.bis(5-nucleosyl)-tetraphosphatase;	Diadenosine 5',5'''-P1,P4-tetraphosphate hydrolase	vv10230Purine_metabolism vv10240Pyrimidine_metabolism
VIT_02s0025g01430	VIT_02s0025g01430	1	CI	35.2_not assigned.unknown;	Zinc finger (C3HC4-type ring finger) family protein ATL1E	vv60078Other_zf-C3HC4
VIT_02s0025g01430	VIT_03s0088g01180	0.857242	CI	30.2.11_signalling.receptor kinases.leucine rich repeat XI;	Proline iminopeptidase	vv10330Arginine_and_proline_metabolism
VIT_02s0025g01430	VIT_07s0191g00230	0.852062	CI	29.5.11.4.2_protein.degradation.ubiquitin.E3.RING;	Ring-H2 finger protein ATL5F	0
VIT_02s0025g01430	VIT_04s0044g00220	0.843362	CI	26.7_misc.oxidases - copper, flavone etc;	Monooxygenase	0
VIT_02s0025g01430	VIT_05s0077g00730	0.836117	CI	27.3.32_RNA.regulation of transcription.WRKY domain transcription factor family;	WRKY DNA-binding protein 48	vv60066WRKY
VIT_02s0025g01430	VIT_08s0040g02730	0.829825	CI	31.4_cell.vesicle transport;29.3.4.99_protein.targeting.secretory pathway.unspecified;27.3.99_RNA.regulation of transcription.unclassified;	Exocyst subunit EXO70 H4	vv50111Tethering_factors
VIT_02s0025g01430	VIT_02s0025g04290	0.825949	CI	20.2_stress.abiotic;	Thaumatin	0
VIT_02s0025g01430	VIT_12s0028g00580	0.824475	CI	35.2_not assigned.unknown;	Unknown protein	0
VIT_02s0025g01430	VIT_08s0007g08360	0.823861	CI	27.3.99_RNA.regulation of transcription.unclassified;	Zf AN1 and C2H2 domain-containing stress-associated protein 11	vv60017C2H2
VIT_02s0025g01430	VIT_05s0049g00510	0.819346	CI	17.5.2_hormone metabolism.ethylene.signal transduction;	Ethylene response factor ERF1	vv30008Ethylene_signaling vv30011Jasmonate_signaling vv60003AP2_EREBP
VIT_02s0025g01430	VIT_06s0009g01620	0.818989	CI	35.1_not assigned.no ontology;	Harpin-induced protein	0
VIT_02s0025g01430	VIT_14s0108g00890	0.818262	CI	29.7.12_protein.glycosylation.beta-1,3-galactosyltransferase(beta-1,3-GalT);	Beta-1,3-galactosyltransferase	vv10602Glycosphingolipid_biosynthesis
VIT_02s0025g01430	VIT_02s0012g00730	0.812885	CI	34.1_transport.nucleotides;	Purine permease 10 PUP10	vv50122Porters_cat_7_to_17
VIT_02s0025g01430	VIT_12s0028g03310	0.812619	CI	29.4_protein.postranslational modification;	Protein phosphatase 2C	0
VIT_02s0025g01430	VIT_03s0091g00480	0.812395	CI	29.5.11.4.2_protein.degradation.ubiquitin.E3.RING;	Zinc finger (C3HC4-type ring finger)	vv60078Other_zf-C3HC4
VIT_02s0025g01430	VIT_00s0407g00020	0.811708	CI	34.9_transport.metabolite transporters at the mitochondrial membrane;9.8_mitochondrial electron transport / ATP synthesis.uncoupling protein	2-oxoglutarate/malate carrier protein, Mitochondrial	vv50123Porters_cat_18_to_29
VIT_02s0025g01430	VIT_07s0005g00700	0.809841	CI	26.1_misc.misc2;	Epoxide hydrolase	0
VIT_02s0025g01430	VIT_02s0033g00390	0.808062	CI	27.3.25_RNA.regulation of transcription.MYB domain transcription factor family;16.8.1_secondary metabolism.flavonoids.anthocyanins	Myb domain protein 113	vv60044MYB
VIT_02s0025g01430	VIT_02s0025g01320	0.80806	CI	35.2_not assigned.unknown;	No hit	0
VIT_02s0025g01430	VIT_14s0066g01190	0.807751	CI	35.2_not assigned.unknown;	Unknown protein	0
VIT_02s0025g01430	VIT_10s0071g00450	0.807623	CI	29.4_protein.postranslational modification;	S-locus lectin protein kinase	0
VIT_02s0025g01430	VIT_08s0007g08840	0.804678	CI	35.2_not assigned.unknown;	Glycosyl transferaseHGA1	0
VIT_02s0025g01430	VIT_02s0033g00380	0.803561	CI	35.2_not assigned.unknown;	Myb VvMYBA1	vv60044MYB
VIT_02s0025g01430	VIT_06s0004g05830	0.801715	CI	27.2_RNA.transcription;	DNA-directed RNA polymerase III subunit C19	vv23020RNA_polymerase
VIT_02s0025g01430	VIT_04s0008g06570	0.801664	CI	13.1.6.2.1_amino acid metabolism.synthesis.aromatic aa.phenylalanine and tyrosine.chorismate mutase;	Chorismate mutase, cytosolic (CM2)	vv10400Phenylalanine_tyrosine_and_tryptophan_biosynthesis
VIT_02s0025g01430	VIT_18s0041g00740	0.799279	CI	26.2_misc.UDP glucosyl and glucoronyl transferases;	UDP-glucose: anthocyanidin 5,3-O-glucosyltransferase	vv10942Anthocyanin_biosynthesis
VIT_02s0025g01430	VIT_11s0016g00710	0.797181	CI	20.1.3_stress.biotic.signalling;17.7.2_hormone metabolism.jasmonate.signal transduction	Jasmonate ZIM-domain protein 1	vv30011Jasmonate_signaling vv60069ZIM
VIT_02s0025g01430	VIT_13s0067g00700	0.796726	CI	35.2_not assigned.unknown;	Hydrolase, alpha/beta fold	0
VIT_02s0025g01430	VIT_07s0031g00070	0.795491	CI	35.2_not assigned.unknown;	No hit	0
VIT_02s0025g01430	VIT_10s0003g01020	0.794848	CI	35.2_not assigned.unknown;	Unknown protein	0
VIT_02s0025g01430	VIT_03s0091g00470	0.794793	CI	29.4_protein.postranslational modification;	Protein phosphatase 2C	0
VIT_02s0025g01430	VIT_08s0007g07300	0.793436	CI	21.1_redox.thioredoxin;	Protein disulfide isomerase (PDIL) protein	0
VIT_02s0025g01430	VIT_14s0171g00400	0.793006	CI	34.3_transport.amino acids;	Lysine histidine transporter 1	vv50123Porters_cat_18_to_29
VIT_02s0025g01430	VIT_04s0008g06000	0.792824	CI	17.5.2_hormone metabolism.ethylene.signal transduction;	Ethylene-responsive transcription factor ERF003	vv30008Ethylene_signaling vv60003AP2_EREBP
VIT_02s0025g01430	VIT_15s0046g01500	0.791655	CI	29.2.3_protein.synthesis.initiation;	Translation initiation factor eIF-1A	vv23013RNA_transport
VIT_02s0025g01430	VIT_11s0118g00250	0.790339	CI	35.2_not assigned.unknown;	IMP dehydrogenase/GMP reductase	vv10230Purine_metabolism
VIT_02s0025g01430	VIT_01s0010g03680	0.789618	CI	35.2_not assigned.unknown;	Unknown protein	0
VIT_02s0025g01430	VIT_05s0094g00330	0.788903	CI	20.1_stress.biotic;	Chitinase, class IV [Vitis vinifera]	vv10530Aminosugars_metabolism
VIT_02s0025g01430	VIT_04s0008g03100	0.788881	CI	35.2_not assigned.unknown;	Unknown protein	0
VIT_02s0025g01430	VIT_02s0033g00450	0.788467	CI	27.3.25_RNA.regulation of transcription.MYB domain transcription factor family;16.8.1_secondary metabolism.flavonoids.anthocyanins	Myb VvMYBA3 [Vitis vinifera]	vv60044MYB
VIT_02s0025g01430	VIT_00s0533g00010	0.787601	CI	35.1_not assigned.no ontology;	Unknown protein	0
VIT_02s0025g01430	VIT_00s0179g00260	0.787313	CI	30.3_signalling.calcium;	Calcium-transporting ATPase 12 ACA12	vv34020Calcium_signaling_pathway vv50131Primary_active_transporter_cat_A2_to_A4
VIT_02s0025g01430	VIT_08s0056g00250	0.785945	CI	35.1_not assigned.no ontology;	Harpin-induced 1	0
VIT_02s0025g01430	VIT_12s0057g01440	0.785431	CI	35.2_not assigned.unknown;	Heavy-metal-associated domain-containing protein	0
VIT_02s0025g01430	VIT_00s0179g00250	0.785244	CI	35.2_not assigned.unknown;	No hit	0
VIT_02s0025g01430	VIT_01s0146g00250	0.784768	CI	29.4.1.57_protein.postranslational modification.kinase.receptor like cytoplasmatic kinase VII;	PBS1 (avrPphB susceptible 1)	vv34626Plant-pathogen_interaction
VIT_02s0025g01430	VIT_18s0001g15270	0.784439	CI	33.99_development.unspecified;27.3.21_RNA.regulation of transcription.GRAS transcription factor family	SCL1 (scarecrow-like 1)	vv60032GRAS
VIT_02s0025g01430	VIT_04s0008g00800	0.784043	CI	19.2_tetrapyrrole synthesis.ferrochelatase;	Ferrochelatase-2	vv10860Porphyrin_and_chlorophyll_metabolism
VIT_02s0025g01430	VIT_05s0049g01020	0.783779	CI	27.3.25_RNA.regulation of transcription.MYB domain transcription factor family;	Myb domain protein 14	vv60044MYB
VIT_02s0025g01430	VIT_07s0031g01630	0.783549	CI	35.2_not assigned.unknown;	Unknown protein	0
VIT_02s0025g01430	VIT_14s0068g01400	0.783545	CI	35.1_not assigned.no ontology;	UPF0497 family	0
VIT_02s0025g01430	VIT_07s0031g03090	0.783037	CI	29.7_protein.glycosylation;	Avr9 elicitor response protein	0
VIT_02s0025g01430	VIT_00s0264g00060	0.782847	CI	35.2_not assigned.unknown;	Unknown	0
VIT_02s0025g01430	VIT_04s0008g00690	0.782798	CI	35.2_not assigned.unknown;	Unknown protein	0
VIT_02s0025g01430	VIT_11s0016g03200	0.782177	CI	16.4.1_secondary metabolism.N misc.alkaloid-like;	Gibberellin oxidase	vv10904Diterpenoid_biosynthesis
VIT_02s0025g01430	VIT_08s0105g00440	0.781892	CI	15_metal handling;	Selenoprotein	0
VIT_02s0025g01430	VIT_15s0021g01650	0.78068	CI	35.2_not assigned.unknown;	Zinc finger (Ran-binding)	vv60080Other_zf
VIT_02s0025g01430	VIT_11s0016g05530	0.780367	CI	35.2_not assigned.unknown;	Plastocyanin domain-containing protein	vv10195Photosynthesis vv50113Thylakoid_targeting_pathway
VIT_02s0025g01430	VIT_16s0100g00400	0.779024	CI	27.3.3_RNA.regulation of transcription.AP2/EREBP, APETALA2/Ethylene-responsive element binding protein family;	Ethylene-responsive transcription factor ERF025	vv30008Ethylene_signaling vv60003AP2_EREBP
VIT_02s0025g01430	VIT_14s0060g02280	0.779007	CI	29.5.11.4.2_protein.degradation.ubiquitin.E3.RING;	Zinc finger (C3HC4-type ring finger)	vv60078Other_zf-C3HC4
VIT_02s0025g01430	VIT_10s0003g03960	0.778821	CI	35.2_not assigned.unknown;	Unknown protein	0
VIT_02s0025g01430	VIT_04s0023g01080	0.778812	CI	30.2.21_signalling.receptor kinases.lysine motif;	Lys Motif-Type Receptor-Like Kinase LYK4	0
VIT_02s0025g01430	VIT_07s0005g00660	0.778418	CI	35.2_not assigned.unknown;	Late embryogenis abundant protein 5	0
VIT_02s0025g01430	VIT_14s0006g02310	0.778056	CI	35.2_not assigned.unknown;	No hit	0
VIT_02s0025g01430	VIT_17s0000g00410	0.77732	CI	35.2_not assigned.unknown;	No hit	0
VIT_02s0025g01430	VIT_03s0038g04750	0.777216	CI	20.2.99_stress.abiotic.unspecified;	Universal stress protein (USP) family protein	0
VIT_02s0025g01430	VIT_16s0013g00890	0.777166	CI	17.5.2_hormone metabolism.ethylene.signal transduction;	Ethylene-responsive element binding factor	vv30008Ethylene_signaling vv60003AP2_EREBP
VIT_02s0025g01430	VIT_05s0062g01140	0.776608	CI	34.3_transport.amino acids;	Aromatic and neutral transporter 1	vv50123Porters_cat_18_to_29
VIT_02s0025g01430	VIT_13s0067g00550	0.775853	CI	35.2_not assigned.unknown;	Clathrin, light polypeptide B	vv50110Protein_coat
VIT_02s0025g01430	VIT_07s0005g01250	0.774796	CI	35.2_not assigned.unknown;	Unknown protein	0
VIT_02s0025g01430	VIT_18s0001g13610	0.774542	CI	35.1_not assigned.no ontology;	Abhydrolase domain-containing protein 5	0
VIT_02s0025g01430	VIT_02s0025g03730	0.774248	CI	29.2.3_protein.synthesis.initiation;	Translation initiation factor eIF-2B alpha subunit	vv23013RNA_transport
VIT_02s0025g01430	VIT_18s0072g01230	0.774098	CI	20.1.7_stress.biotic.PR-proteins;20.1_stress.biotic	R protein L6	vv34627R_proteins_from_Plant-pathogen_interaction
VIT_02s0025g01430	VIT_01s0010g02260	0.773476	CI	35.2_not assigned.unknown;	Esterase	0
VIT_02s0025g01430	VIT_12s0059g00880	0.773281	CI	27.3.32_RNA.regulation of transcription.WRKY domain transcription factor family;	WRKY DNA-binding protein 6	vv60066WRKY
VIT_02s0025g01430	VIT_17s0000g06380	0.773204	CI	35.1_not assigned.no ontology;	YGL010w	0
VIT_02s0025g01430	VIT_01s0011g02130	0.773076	CI	35.1_not assigned.no ontology;	Peptidoglycan-binding LysM domain-containing protein	0
VIT_02s0025g01430	VIT_08s0007g05580	0.772936	CI	33.99_development.unspecified;	Embryo-abundant protein	0
VIT_02s0025g01430	VIT_08s0056g01240	0.77225	CI	35.2_not assigned.unknown;	No hit	0
VIT_02s0025g01430	VIT_06s0009g03120	0.771736	CI	26.1_misc.cytochrome P450;16.5.1.1.3.1_secondary metabolism.sulfur-containing.glucosinolates.synthesis.indole.CYP79B2 monooxygenase;16.5.1.1.2.1_secondary metabolism.sulfur-containing.glucosinolates.synthesis.aromatic.CYP79A2 monooxygenase;	Cytochrome P450, family 79, subfamily A, polypeptide 2	vv10966Glucosinolate_biosynthesis
VIT_02s0025g01430	VIT_08s0040g02610	0.771243	CI	35.2_not assigned.unknown;	Unknown	0
VIT_02s0025g01430	VIT_04s0008g05820	0.771225	CI	35.1_not assigned.no ontology;	Stromal cell-derived factor 2 protein precursor (SDF2 protein)	0
VIT_02s0025g01430	VIT_16s0098g01150	0.770661	CI	17.2.3_hormone metabolism.auxin.induced-regulated-responsive-activated;	Auxin-responsive SAUR29	vv30003Auxin_signaling
VIT_02s0025g01430	VIT_11s0016g04700	0.770054	CI	11.1.10_lipid metabolism.FA synthesis and FA elongation.beta ketoacyl CoA synthase;	Beta-ketoacyl-CoA synthase	vv10061Fatty_acid_biosynthesis
VIT_02s0025g01430	VIT_01s0113g00540	0.769956	CI	31.4_cell.vesicle transport;	Vesicle transport v-SNARE 13	vv24130SNARE_interactions_in_vesicular_transport
VIT_02s0025g01430	VIT_10s0116g00980	0.769746	CI	35.2_not assigned.unknown;	Unknown protein	0
VIT_02s0025g01430	VIT_00s0181g00250	0.769523	CI	11.8.1_lipid metabolism.exotics (steroids, squalene etc).sphingolipids;11.3.5_lipid metabolism.Phospholipid synthesis.diacylglycerol kinase	Diacylglycerol kinase	vv10561Glycerolipid_metabolism vv10564Glycerophospholipid_metabolism vv34070Phosphatidylinositol_signaling_system
VIT_02s0025g01430	VIT_00s0455g00050	0.769449	CI	20.1.7_stress.biotic.PR-proteins;20.1_stress.biotic	R protein PRF disease resistance protein	vv34627R_proteins_from_Plant-pathogen_interaction
VIT_02s0025g01430	VIT_02s0025g04300	0.769345	CI	20.2_stress.abiotic;	Thaumatin	0
VIT_02s0025g01430	VIT_12s0142g00430	0.769274	CI	9.4_mitochondrial electron transport / ATP synthesis.alternative oxidase;	Alternative oxidase 2, (AOX2)	vv30001ABA_signaling
VIT_02s0025g01430	VIT_11s0016g03190	0.767715	CI	35.2_not assigned.unknown;	Unknown	0
VIT_02s0025g01430	VIT_17s0000g05850	0.767223	CI	34.16_transport.ABC transporters and multidrug resistance systems;	ATATH1 (ABC2 homolog1)	vv52010ABC_transporters
VIT_02s0025g01430	VIT_18s0001g08290	0.766109	CI	29.4_protein.postranslational modification;20.2.5_stress.abiotic.light	Poly(ADP-ribose) polymerase	vv10760Nicotinate_and_nicotinamide_metabolism
VIT_02s0025g01430	VIT_08s0007g03460	0.765354	CI	35.1_not assigned.no ontology;	YIP1	vv50110Protein_coat
VIT_02s0025g01430	VIT_11s0052g00350	0.765114	CI	30.2.12_signalling.receptor kinases.leucine rich repeat XII;	Receptor kinase TRKe	0
VIT_02s0025g01430	VIT_01s0011g01050	0.764466	CI	29.3.4.3_protein.targeting.secretory pathway.vacuole;	Vacuolar sorting receptor 6	vv50110Protein_coat
VIT_02s0025g01430	VIT_06s0004g03330	0.76328	CI	27.3.37_RNA.regulation of transcription.AS2,Lateral Organ Boundaries Gene Family;	Lateral organ boundaries protein 11	vv60007AS2
VIT_02s0025g01430	VIT_14s0006g00180	0.762885	CI	29.5.4_protein.degradation.aspartate protease;27.3.99_RNA.regulation of transcription.unclassified	Aspartyl protease	0
VIT_02s0025g01430	VIT_09s0054g00990	0.76245	CI	#N/A	No hit	0
VIT_02s0025g01430	VIT_10s0071g00320	0.761849	CI	17.1.3_hormone metabolism.abscisic acid.induced-regulated-responsive-activated;	GRAM domain-containing protein / ABA-responsive	0
VIT_02s0025g01430	VIT_18s0001g02650	0.761613	CI	34.1.1.2_transport.p- and v-ATPases.H+-transporting two-sector ATPase.subunit C;34.1.1_transport.p- and v-ATPases.H+-transporting two-sector ATPase	V-type H+-transporting ATPase 16kDa proteolipid subunit	vv10190Oxidative_phosphorylation vv44145Phagosome vv50131Primary_active_transporter_cat_A2_to_A4
VIT_02s0025g04150	VIT_02s0025g04150	1	CI	29.5.11.4.2_protein.degradation.ubiquitin.E3.RING;	Zinc finger (C3HC4-type ring finger)	vv60078Other_zf-C3HC4
VIT_02s0025g04150	VIT_01s0010g03900	0.902017	CI	27.3.24_RNA.regulation of transcription.MADS box transcription factor family;	SEPALLATA3	vv30009Flower_development vv60042MADS
VIT_02s0025g04150	VIT_12s0142g00360	0.89385	CI	33.99_development.unspecified;	SHATTERPROOF 2	vv60042MADS
VIT_02s0025g04150	VIT_04s0023g02820	0.893827	CI	33.99_development.unspecified;	MADS box transcription factor TM6 (TM6) APETALA3	vv30008Ethylene_signaling vv30009Flower_development vv60042MADS
VIT_02s0025g04150	VIT_01s0011g05760	0.887777	CI	29.5.11.4.2_protein.degradation.ubiquitin.E3.RING;	Zinc finger (C3HC4-type ring finger)	vv60078Other_zf-C3HC4
VIT_02s0025g04150	VIT_18s0089g01280	0.884191	CI	27.3.7_RNA.regulation of transcription.C2C2(Zn) CO-like, Constans-like zinc finger family;	Zinc finger (B-box type)	vv60073Orphans_zf-b_box
VIT_02s0025g04150	VIT_07s0031g00930	0.875294	CI	35.2_not assigned.unknown;	No hit	0
VIT_02s0025g04150	VIT_02s0012g00910	0.872108	CI	29.3.4.99_protein.targeting.secretory pathway.unspecified;	Adaptor-related protein complex 2, mu 2 subunit	vv50110Protein_coat
VIT_02s0025g04150	VIT_10s0003g02070	0.870952	CI	33.99_development.unspecified;	Agamous (AG) floral homeotic protein	vv30009Flower_development vv60042MADS
VIT_02s0025g04150	VIT_18s0001g15100	0.869562	CI	26.7_misc.oxidases - copper, flavone etc;	flavin-containing monooxygenase, putative	vv11000Single_reactions
VIT_02s0025g04150	VIT_07s0005g03400	0.868327	CI	33.1_development.storage proteins;	Globulin 11S	0
VIT_02s0025g04150	VIT_13s0074g00780	0.868133	CI	33.2_development.late embryogenesis abundant;	Late embryogenic abundant protein	0
VIT_02s0025g04150	VIT_18s0001g08980	0.86772	CI	35.1_not assigned.no ontology;	Beta-1,4-mannosyltransferase	vv10510N-Glycan_biosynthesis vv11030Glycan_structures-biosynthesis1
VIT_02s0025g04150	VIT_15s0021g01560	0.866604	CI	35.1_not assigned.no ontology;	Leucine carboxyl methyltransferase family protein	vv10340Histidine_metabolism vv10350Tyrosine_metabolism vv10450Selenoamino_acid_metabolism
VIT_02s0025g04150	VIT_09s0002g04710	0.865697	CI	35.2_not assigned.unknown;	No hit	0
VIT_02s0025g04150	VIT_04s0044g00700	0.864221	CI	35.2_not assigned.unknown;	No hit	0
VIT_02s0025g04150	VIT_10s0003g00840	0.863712	CI	35.2_not assigned.unknown;	No hit	0
VIT_02s0025g04150	VIT_02s0012g00090	0.861241	CI	30.4.1_signalling.phosphinositides.phosphatidylinositol-4-phosphate 5-kinase;	Phosphatidylinositol-4-phosphate 5-kinase	vv10562Inositol_phosphate_metabolism vv34070Phosphatidylinositol_signaling_system vv44810Regulation_of_actin_cytoskeleton vv50110Protein_coat
VIT_02s0025g04150	VIT_18s0041g01090	0.860899	CI	29.5.11.4.3.2_protein.degradation.ubiquitin.E3.SCF.FBOX;	F-box domain containing protein	0
VIT_02s0025g04150	VIT_19s0015g00590	0.860668	CI	27.3.15_RNA.regulation of transcription.CCAAT box binding factor family, HAP3;	Leafy cotyledon1-like protein	vv60021CCAAT
VIT_02s0025g04150	VIT_17s0000g05280	0.859563	CI	29.3.1_protein.targeting.nucleus;	UPF0737 protein AFP3	0
VIT_02s0025g04150	VIT_18s0001g04750	0.859457	CI	29.2.1.2.2.30_protein.synthesis.ribosomal protein.eukaryotic.60S subunit.L30;	Acetylcholinesterase	vv10564Glycerophospholipid_metabolism
VIT_02s0025g04150	VIT_19s0176g00140	0.85936	CI	27.4_RNA.RNA binding;	CID9 (CTC-Interacting Domain 9)	0
VIT_02s0025g04150	VIT_11s0016g03040	0.857921	CI	27.1.3.1_RNA.processing.3 end processing.PAP;	Poly(A) polymerase	vv23015mRNA_surveillance_pathway
VIT_02s0025g04150	VIT_14s0108g00810	0.857684	CI	27.3.99_RNA.regulation of transcription.unclassified;	Mini zinc finger 2 MIF2	vv60068Zf-HD
VIT_02s0025g04150	VIT_05s0020g02420	0.857558	CI	35.1.8_not assigned.no ontology.BSD domain-containing protein;	BSD domain-containing protein	vv60075Other_BSD
VIT_02s0025g04150	VIT_18s0041g01240	0.855597	CI	34.3_transport.amino acids;	Amino acid permease 6	vv50123Porters_cat_18_to_29
VIT_02s0025g04150	VIT_16s0013g00870	0.855524	CI	27.3.12_RNA.regulation of transcription.C3H zinc finger family;	Zinc finger (CCCH-type) family protein	vv60018C3H
VIT_02s0025g04150	VIT_07s0031g00390	0.854522	CI	29.5.11.4.2_protein.degradation.ubiquitin.E3.RING;	Zinc finger (C3HC4-type ring finger)	vv60078Other_zf-C3HC4
VIT_02s0025g04150	VIT_06s0004g05250	0.854415	CI	35.1_not assigned.no ontology;	fringe-like protein	0
VIT_02s0025g04150	VIT_11s0016g04210	0.852926	CI	30.5_signalling.G-proteins;	Human Rev interacting protein (GTPase activating protein)	0
VIT_02s0025g04150	VIT_08s0040g00660	0.85214	CI	27.3.99_RNA.regulation of transcription.unclassified;	Aspartic proteinase nepenthesin-1 precursor	0
VIT_02s0025g04150	VIT_13s0067g00500	0.851969	CI	27.3.52_RNA.regulation of transcription.Global transcription factor group;	Transcription elongation factor SPT6	0
VIT_02s0025g04150	VIT_01s0011g01600	0.85195	CI	26.2_misc.UDP glucosyl and glucoronyl transferases;	Exostosin	vv11030Glycan_structures-biosynthesis1
VIT_02s0025g04150	VIT_10s0003g02580	0.850559	CI	34.16_transport.ABC transporters and multidrug resistance systems;	ABC transporter B member 14	vv52010ABC_transporters
VIT_02s0025g04150	VIT_14s0030g01750	0.85036	CI	35.2_not assigned.unknown;	Unknown	0
VIT_02s0025g04150	VIT_07s0005g01380	0.850274	CI	17.4.2_hormone metabolism.cytokinin.signal transduction;	Histidine kinase homolog CKI1	vv30007Cytokinin_signaling
VIT_02s0025g04150	VIT_13s0019g01500	0.84995	CI	34.2_transport.sugars;	Sugar transport protein 8 (STP8)	vv50121Porters_cat_1_to_6
VIT_02s0025g04150	VIT_04s0008g00750	0.849816	CI	35.2_not assigned.unknown;	Unknown protein	0
VIT_02s0025g04150	VIT_06s0004g05610	0.849631	CI	29.5.1_protein.degradation.subtilases;	Subtilisin serine protease	vv50101Channels_and_pores
VIT_02s0025g04150	VIT_00s0264g00080	0.848567	CI	27.2_RNA.transcription;	DNA-directed RNA polymerase II subunit A	vv23020RNA_polymerase
VIT_02s0025g04150	VIT_06s0080g00340	0.848473	CI	27.3.35_RNA.regulation of transcription.bZIP transcription factor family;	ABI5 (ABA insensitive 5)	vv30001ABA_signaling vv60012BZIP
VIT_02s0025g04150	VIT_09s0002g08390	0.848294	CI	27.3.69_RNA.regulation of transcription.SET-domain transcriptional regulator family;	No hit	0
VIT_02s0025g04150	VIT_04s0079g00440	0.847628	CI	35.2_not assigned.unknown;	Unknown protein	0
VIT_02s0025g04150	VIT_01s0137g00620	0.847336	CI	17.2.3_hormone metabolism.auxin.induced-regulated-responsive-activated;	Auxin-independent growth promoter	0
VIT_02s0025g04150	VIT_09s0002g08670	0.847165	CI	13.1.2.3.4_amino acid metabolism.synthesis.glutamate family.arginine.acetylornithine aminotransferase;	Acetylornithine aminotransferase	vv10220Urea_cycle_and_metabolism_of_amino_groups
VIT_02s0025g04150	VIT_00s0252g00120	0.847099	CI	8.3_TCA / org transformation.carbonic anhydrases;	Carbonic anhydrase	vv10910Nitrogen_metabolism vv50124Porters_cat_30_to_64
VIT_02s0025g04150	VIT_08s0040g02790	0.847043	CI	35.1_not assigned.no ontology;	Unknown protein	0
VIT_02s0025g04150	VIT_18s0041g01100	0.846931	CI	29.5.11.4.3.2_protein.degradation.ubiquitin.E3.SCF.FBOX;	F-box family protein	0
VIT_02s0025g04150	VIT_07s0005g03660	0.846545	CI	35.2_not assigned.unknown;	Non-intrinsic ABC protein 4	vv52010ABC_transporters
VIT_02s0025g04150	VIT_19s0014g04420	0.846379	CI	27.3.34_RNA.regulation of transcription.Orphan family;	ARR24 Type A	vv30007Cytokinin_signaling vv60072Orphans_Response_reg
VIT_02s0025g04150	VIT_17s0000g01560	0.846314	CI	35.2_not assigned.unknown;	Component of oligomeric golgi complex 2	vv50111Tethering_factors
VIT_02s0025g04150	VIT_14s0066g01550	0.845698	CI	5.1_fermentation.aldehyde dehydrogenase;	Aldehyde dehydrogenase 1 precursor	vv10010Glycolysis vv10071Fatty_acid_metabolism vv10220Urea_cycle_and_metabolism_of_amino_groups vv10280Valine_leucine_and_isoleucine_degradation vv10340Histidine_metabolism vv10410Beta-alanine_metabolism vv10561Glycerolipid_metabolism vv10620Pyruvate_metabolism
VIT_02s0025g04150	VIT_07s0141g00790	0.845431	CI	35.1_not assigned.no ontology;	Unknown protein	0
VIT_02s0025g04150	VIT_04s0008g02930	0.844769	CI	27.4_RNA.RNA binding;27.1.1_RNA.processing.splicing	Oligouridylate binding protein 1B UBP1B	0
VIT_02s0025g04150	VIT_08s0056g00040	0.844694	CI	35.1_not assigned.no ontology;	WD-40 repeat protein	0
VIT_02s0025g04150	VIT_00s1624g00010	0.844508	CI	27.3.25_RNA.regulation of transcription.MYB domain transcription factor family;27.3.20_RNA.regulation of transcription.G2-like transcription factor family, GARP	Myb family	vv60045MYBrelated
VIT_02s0025g04150	VIT_01s0010g01530	0.844443	CI	27.3.24_RNA.regulation of transcription.MADS box transcription factor family;	MADS-box agamous-like 62	vv60042MADS
VIT_02s0025g04150	VIT_11s0052g01240	0.84375	CI	16.1.1.1_secondary metabolism.isoprenoids.non-mevalonate pathway.DXS;	1-deoxy-D-xylulose-5-phosphate synthase	vv10100Biosynthesis_of_steroids
VIT_02s0025g04150	VIT_18s0072g00470	0.843514	CI	27.3.35_RNA.regulation of transcription.bZIP transcription factor family;	BZIP transcription factor	vv60012BZIP
VIT_02s0025g04150	VIT_02s0087g00220	0.843466	CI	29.5.4_protein.degradation.aspartate protease;27.3.99_RNA.regulation of transcription.unclassified	Constitutive disease resistance 1	0
VIT_02s0025g04150	VIT_10s0092g00070	0.843301	CI	26.1_misc.cytochrome P450;	Taxane 13-alpha-hydroxylase	vv10904Diterpenoid_biosynthesis
VIT_02s0025g04150	VIT_10s0003g04550	0.843248	CI	34.3_transport.amino acids;	Cationic amino acid transporter 1	vv50121Porters_cat_1_to_6
VIT_02s0025g04150	VIT_08s0056g00700	0.842729	CI	35.2_not assigned.unknown;	La domain-containing protein	0
VIT_02s0025g04150	VIT_17s0053g00020	0.842452	CI	35.2_not assigned.unknown;	Unknown	0
VIT_02s0025g04150	VIT_13s0019g01320	0.842352	CI	34.2_transport.sugars;	Sugar transport protein 8 (STP8)	vv50121Porters_cat_1_to_6
VIT_02s0025g04150	VIT_04s0008g00260	0.841819	CI	34.3_transport.amino acids;	Amino acid permease 6	vv50123Porters_cat_18_to_29
VIT_02s0025g04150	VIT_12s0028g03180	0.841021	CI	27.3.99_RNA.regulation of transcription.unclassified;	DNA-binding protein	0
VIT_02s0025g04150	VIT_02s0025g03040	0.840769	CI	29.5.11.4.2_protein.degradation.ubiquitin.E3.RING;	Zinc finger (C3HC4-type ring finger)	vv60078Other_zf-C3HC4
VIT_02s0025g04150	VIT_17s0000g01550	0.84064	CI	29.5.9_protein.degradation.AAA type;	AAA-type ATPase	vv60028FHA
VIT_02s0025g04150	VIT_10s0116g01320	0.840177	CI	35.2_not assigned.unknown;	CTV.20	0
VIT_02s0025g04150	VIT_11s0149g00260	0.839758	CI	35.2_not assigned.unknown;	Calcium ion binding	0
VIT_02s0025g04150	VIT_18s0001g05860	0.839733	CI	27.3.11_RNA.regulation of transcription.C2H2 zinc finger family;	Transparent testa 1	vv60017C2H2
VIT_02s0025g04150	VIT_14s0060g02080	0.839596	CI	26.28_misc.GDSL-motif lipase;11.9.2_lipid metabolism.lipid degradation.lipases	Lipase GDSL	0
VIT_02s0025g04150	VIT_09s0002g00020	0.839564	CI	35.1_not assigned.no ontology;	Binding	0
VIT_02s0025g04150	VIT_03s0088g00720	0.839442	CI	20.1.7_stress.biotic.PR-proteins;20.1_stress.biotic	Pathogenesis-related protein 1 precursor (PRP 1)	vv30011Jasmonate_signaling vv34626Plant-pathogen_interaction
VIT_02s0025g04150	VIT_01s0011g06520	0.839083	CI	16.8.2_secondary metabolism.flavonoids.chalcones;	Galacturonic acid reductase [Vitis vinifera]	vv40006Cell_wall
VIT_02s0025g04150	VIT_16s0098g01660	0.83895	CI	27.4_RNA.RNA binding;	KH domain-containing protein	0
VIT_02s0025g04150	VIT_15s0021g00910	0.838533	CI	26.2_misc.UDP glucosyl and glucoronyl transferases;	Dolichyl pyrophosphate Glc1Man9GlcNAc2 alpha-1,3-glucosyltransferase	vv10510N-Glycan_biosynthesis vv11030Glycan_structures-biosynthesis1
VIT_02s0025g04150	VIT_17s0000g06060	0.838508	CI	35.2_not assigned.unknown;	Transcription regulator/ zinc ion binding	0
VIT_02s0025g04150	VIT_14s0068g01290	0.838468	CI	27.3.1_RNA.regulation of transcription.ABI3/VP1-related B3-domain-containing transcription factor family;	Transcriptional factor B3	vv60001ABI3VP1
VIT_02s0025g04150	VIT_00s1643g00010	0.838039	CI	33.99_development.unspecified;26.7_misc.oxidases - copper, flavone etc	Monocopper oxidase SKS11 (SKU5 Similar 11)	vv50109Incompletely_characterized_transport_systems
VIT_02s0025g04150	VIT_15s0021g01520	0.837868	CI	17.7.1.1_hormone metabolism.jasmonate.synthesis-degradation.lipases;	Phospholipase A1	vv10564Glycerophospholipid_metabolism vv10592Alpha-linolenic_acid_metabolism
VIT_02s0025g04150	VIT_18s0001g15190	0.837706	CI	26.7_misc.oxidases - copper, flavone etc;	flavin-containing monooxygenase, putative	vv11000Single_reactions
VIT_02s0025g04150	VIT_18s0041g01250	0.837657	CI	34.3_transport.amino acids;	Amino acid permease 1	vv50123Porters_cat_18_to_29
VIT_02s0025g04150	VIT_07s0129g00700	0.837579	CI	26.1_misc.cytochrome P450;	CYP81E1 Isoflavone 2'-hydroxylase	vv10943Isoflavonoid_biosynthesis
VIT_02s0025g04150	VIT_14s0128g00910	0.837389	CI	35.2_not assigned.unknown;	Unknown	0
VIT_02s0025g04150	VIT_04s0079g00480	0.837345	CI	27.3.22_RNA.regulation of transcription.HB,Homeobox transcription factor family;	Homeodomain GLABROUS11	vv60034HB
VIT_02s0025g04150	VIT_04s0008g00250	0.837068	CI	34.3_transport.amino acids;	Amino acid permease 6	vv50123Porters_cat_18_to_29
VIT_02s0025g04150	VIT_04s0069g01050	0.836775	CI	35.2_not assigned.unknown;	NBS1 (nijmegen breakage syndrome 1)	vv60028FHA
VIT_02s0025g04150	VIT_00s0174g00210	0.835974	CI	16.2.1.10_secondary metabolism.phenylpropanoids.lignin biosynthesis.CAD;	Cinnamyl alcohol dehydrogenase	vv10940Phenylpropanoid_biosynthesis
VIT_02s0025g04150	VIT_16s0022g00560	0.835584	CI	35.2_not assigned.unknown;	No hit	0
VIT_02s0025g04150	VIT_14s0036g00730	0.835456	CI	30.3_signalling.calcium;29.4_protein.postranslational modification	Protein phosphatase 2 (formerly 2A), regulatory subunit B''	vv23015mRNA_surveillance_pathway
VIT_02s0025g04150	VIT_04s0008g00240	0.835417	CI	34.3_transport.amino acids;	Amino acid permease 6	vv50123Porters_cat_18_to_29
VIT_02s0025g04150	VIT_02s0025g03860	0.835381	CI	35.1_not assigned.no ontology;	Unknown protein	0
VIT_02s0025g04150	VIT_13s0019g01330	0.834231	CI	34.2_transport.sugars;	Sugar transport protein 8 (STP8)	vv50121Porters_cat_1_to_6
VIT_02s0025g04150	VIT_18s0001g03070	0.834052	CI	35.1_not assigned.no ontology;	SPla/RYanodine receptor (SPRY) domain-containing protein	0
VIT_02s0025g04150	VIT_09s0002g06550	0.833877	CI	29.3.4.99_protein.targeting.secretory pathway.unspecified;	Signal peptidase, endoplasmic reticulum-type	vv23060Protein_export
VIT_02s0025g04150	VIT_13s0019g01350	0.833612	CI	34.2_transport.sugars;	Sugar transport protein 8 (STP8)	vv50121Porters_cat_1_to_6
VIT_02s0025g04150	VIT_05s0062g01000	0.833449	CI	17.2.3_hormone metabolism.auxin.induced-regulated-responsive-activated;	Aldo/keto reductase	vv10040Pentose_glucuronate_interconversion vv10051Fructose_and_mannose_metabolism vv10052Galactose_metabolism vv10561Glycerolipid_metabolism vv10620Pyruvate_metabolism
VIT_02s0025g04150	VIT_10s0003g02570	0.83342	CI	34.16_transport.ABC transporters and multidrug resistance systems;	ABC transporter B member 14	vv52010ABC_transporters
VIT_02s0087g00420	VIT_02s0087g00420	1	CI	29.5.11.4.2_protein.degradation.ubiquitin.E3.RING;	Zinc finger (C3HC4-type ring finger)	vv60078Other_zf-C3HC4
VIT_02s0087g00420	VIT_11s0016g04620	0.867229	CI	33.99_development.unspecified;29.2.3_protein.synthesis.initiation	PINHEAD (Protein ZWILLE)	0
VIT_02s0087g00420	VIT_05s0020g01990	0.866936	CI	29.4_protein.postranslational modification;	EMB3013	0
VIT_02s0087g00420	VIT_02s0025g00870	0.86511	CI	35.2_not assigned.unknown;	No hit	0
VIT_02s0087g00420	VIT_07s0129g00230	0.862168	CI	35.1_not assigned.no ontology;	Glucan endo-1,3-beta-glucosidase 7 precursor	vv10500Starch_and_sucrose_metabolism
VIT_02s0087g00420	VIT_17s0000g01370	0.85669	CI	23.2_nucleotide metabolism.degradation;	Cytidine/deoxycytidylate deaminase	vv10240Pyrimidine_metabolism
VIT_02s0087g00420	VIT_08s0007g07820	0.852131	CI	30.2.3_signalling.receptor kinases.leucine rich repeat III;	RLK902 (receptor-like kinase 902)	0
VIT_02s0087g00420	VIT_14s0068g01520	0.846017	CI	27.4_RNA.RNA binding;	Double-stranded RNA-binding (DsRBD) domain-containing protein	0
VIT_02s0087g00420	VIT_06s0004g03400	0.845725	CI	35.1_not assigned.no ontology;	Myosin heavy chain	vv44810Regulation_of_actin_cytoskeleton
VIT_02s0087g00420	VIT_16s0039g01450	0.844396	CI	27.3.50_RNA.regulation of transcription.General Transcription;	Growth-regulating factor 5	vv60033GRF
VIT_02s0087g00420	VIT_18s0001g11300	0.843316	CI	34.3_transport.amino acids;	LYS/HIS transporter 7 LHT7	vv50123Porters_cat_18_to_29
VIT_02s0087g00420	VIT_10s0003g04340	0.843196	CI	26.4_misc.beta 1,3 glucan hydrolases;	Glucan endo-1,3-beta-glucosidase	vv10500Starch_and_sucrose_metabolism
VIT_02s0087g00420	VIT_15s0046g01960	0.842539	CI	16.8.1.12_secondary metabolism.flavonoids.anthocyanins.anthocyanidin 3-O-glucosyltransferase;16.8.1_secondary metabolism.flavonoids.anthocyanins	Hydroquinone glucosyltransferase	vv10500Starch_and_sucrose_metabolism
VIT_02s0087g00420	VIT_19s0093g00590	0.840158	CI	33.99_development.unspecified;31.4_cell.vesicle transport	Myosin heavy chain-like protein	vv44810Regulation_of_actin_cytoskeleton
VIT_02s0087g00420	VIT_11s0149g00130	0.837429	CI	28.1_DNA.synthesis/chromatin structure;	Mini-chromosome maintenance protein MCM5	vv23030DNA_replication vv44110Cell_cycle
VIT_02s0087g00420	VIT_01s0137g00750	0.833927	CI	29.4_protein.postranslational modification;	Protein phosphatase 2C	0
VIT_02s0087g00420	VIT_07s0104g01270	0.831008	CI	29.4_protein.postranslational modification;	Kinase interacting family protein	0
VIT_02s0087g00420	VIT_13s0019g01210	0.830871	CI	20.1_stress.biotic;	Dirigent protein pDIR14	0
VIT_02s0087g00420	VIT_19s0014g05000	0.83032	CI	29.5.11.4.2_protein.degradation.ubiquitin.E3.RING;	Zinc finger (C2H2 type) family	vv60017C2H2
VIT_02s0087g00420	VIT_04s0069g00990	0.830028	CI	35.2_not assigned.unknown;	Ulp1 protease , C-terminal catalytic domain containing protein	0
VIT_02s0087g00420	VIT_03s0038g00150	0.828378	CI	26.3.2_misc.gluco-, galacto- and mannosidases.beta-galactosidase;	Beta-D-galactosidase	vv10052Galactose_metabolism vv10511N-Glycan_degradation vv10600Sphingolipid_metabolism
VIT_02s0087g00420	VIT_10s0003g01050	0.827521	CI	35.1.42_not assigned.no ontology.proline rich family;	CHUP1 (chloroplast unusual positioning 1)	vv44810Regulation_of_actin_cytoskeleton
VIT_02s0087g00420	VIT_18s0001g07800	0.826894	CI	31.1_cell.organisation;	Kinesin motor protein	vv44810Regulation_of_actin_cytoskeleton
VIT_02s0087g00420	VIT_10s0071g00870	0.826329	CI	27.3.62_RNA.regulation of transcription.Nucleosome/chromatin assembly factor group;	High mobility group B 6	vv60035HMG
VIT_02s0087g00420	VIT_14s0030g01870	0.82381	CI	29.4_protein.postranslational modification;	NIMA protein kinase	0
VIT_02s0087g00420	VIT_17s0053g00590	0.821593	CI	35.2_not assigned.unknown;	Kinase interacting protein	0
VIT_02s0087g00420	VIT_14s0068g00260	0.820989	CI	29.5.5_protein.degradation.serine protease;	Serine carboxypeptidase S10	0
VIT_02s0087g00420	VIT_18s0001g10420	0.820959	CI	27.3.99_RNA.regulation of transcription.unclassified;	Remorin	0
VIT_02s0087g00420	VIT_12s0059g00190	0.820254	CI	10.7_cell wall.modification;	Beta-expansin (EXPB3)	vv30003Auxin_signaling
VIT_02s0087g00420	VIT_08s0007g02920	0.819213	CI	33.99_development.unspecified;	ATAN11 (ANTHOCYANIN11)	0
VIT_02s0087g00420	VIT_06s0009g03350	0.81841	CI	11.9.3_lipid metabolism.lipid degradation.lysophospholipases;	Phosphatidylglycerol specific phospholipase C	vv10260Glycine_serine_and_threonine_metabolism vv10562Inositol_phosphate_metabolism vv10564Glycerophospholipid_metabolism vv10565Ether_lipid_metabolism vv34020Calcium_signaling_pathway
VIT_02s0087g00420	VIT_06s0004g03110	0.818088	CI	35.2_not assigned.unknown;	Unknown	0
VIT_02s0087g00420	VIT_07s0129g01100	0.817268	CI	31.3_cell.cycle;31.2_cell.division	Cyclin D	vv44110Cell_cycle
VIT_02s0087g00420	VIT_01s0150g00390	0.817136	CI	28.1_DNA.synthesis/chromatin structure;	Minichromosome maintenance protein 2	vv23030DNA_replication vv44110Cell_cycle
VIT_02s0087g00420	VIT_07s0031g00320	0.816241	CI	27.3.99_RNA.regulation of transcription.unclassified;	Curly leaf PHCLF1	vv30009Flower_development vv60056SET_PCG
VIT_02s0087g00420	VIT_04s0008g04260	0.814651	CI	31.3_cell.cycle;	Cyclin A2	vv44110Cell_cycle
VIT_02s0087g00420	VIT_01s0011g03860	0.814561	CI	30.2.3_signalling.receptor kinases.leucine rich repeat III;	RKL1 (Receptor-like kinase 1)	0
VIT_02s0087g00420	VIT_12s0028g03190	0.813334	CI	35.1_not assigned.no ontology;	Reticulon family protein	0
VIT_02s0087g00420	VIT_10s0003g04280	0.812195	CI	29.5.11.4.2_protein.degradation.ubiquitin.E3.RING;	Breast cancer susceptibility1	vv60048PHD
VIT_02s0087g00420	VIT_03s0038g03420	0.811942	CI	35.2_not assigned.unknown;	Cytokinin riboside 5'-monophosphate phosphoribohydrolase LOG5	vv10908Zeatin_biosynthesis
VIT_02s0087g00420	VIT_05s0062g00260	0.810811	CI	35.2_not assigned.unknown;	Unknown	0
VIT_02s0087g00420	VIT_00s0494g00010	0.810738	CI	27.3.50_RNA.regulation of transcription.General Transcription;	Growth-regulating factor 1	vv60033GRF
VIT_02s0087g00420	VIT_06s0004g01320	0.810531	CI	35.2_not assigned.unknown;	Unknown protein	0
VIT_02s0087g00420	VIT_04s0044g00500	0.810462	CI	35.2_not assigned.unknown;	Unknown protein	0
VIT_02s0087g00420	VIT_08s0007g07790	0.810299	CI	31.3_cell.cycle;	UVI4 (polychome, UV-B-insensitive 4)	0
VIT_02s0087g00420	VIT_10s0003g04320	0.810256	CI	29.4_protein.postranslational modification;	PINOID	vv50004Auxin_transport vv50125Porters_cat_66_to_94
VIT_02s0087g00420	VIT_09s0002g02220	0.810044	CI	30.2.18_signalling.receptor kinases.extensin;	Protein kinase CDG1	0
VIT_02s0087g00420	VIT_06s0080g00600	0.809746	CI	35.2_not assigned.unknown;	No hit	0
VIT_02s0087g00420	VIT_01s0011g04710	0.8083	CI	35.1_not assigned.no ontology;	Copper-binding family protein	0
VIT_02s0087g00420	VIT_03s0038g00630	0.807938	CI	26.3.4_misc.gluco-, galacto- and mannosidases.endoglucanase;	Endo-1,4-beta-glucanase	vv40006Cell_wall
VIT_02s0087g00420	VIT_00s0179g00340	0.807779	CI	28.1.3.2.1_DNA.synthesis/chromatin structure.histone.core.H2A;	Histone H2A variant 1 HTA11	0
VIT_02s0087g00420	VIT_18s0041g01270	0.807405	CI	34.3_transport.amino acids;	Amino acid permease 2	vv50123Porters_cat_18_to_29
VIT_02s0087g00420	VIT_10s0116g01610	0.805997	CI	26.7_misc.oxidases - copper, flavone etc;10.8.1_cell wall.pectin*esterases.PME	Monocopper oxidase SKS4 (SKU5 Similar 4)	vv50109Incompletely_characterized_transport_systems
VIT_02s0087g00420	VIT_07s0205g00140	0.80598	CI	31.1_cell.organisation;	Kinesin motor protein	vv44810Regulation_of_actin_cytoskeleton
VIT_02s0087g00420	VIT_18s0001g02500	0.805935	CI	35.2_not assigned.unknown;	Unknown protein	0
VIT_02s0087g00420	VIT_06s0004g04370	0.805747	CI	28.1.3.2.4_DNA.synthesis/chromatin structure.histone.core.H4;	Histone H4	0
VIT_02s0087g00420	VIT_02s0025g02680	0.805493	CI	27.3.83_RNA.regulation of transcription.GRF zinc finger family;27.3.50_RNA.regulation of transcription.General Transcription	Growth-regulating factor 5	vv60033GRF
VIT_02s0087g00420	VIT_16s0098g01070	0.805489	CI	30.3_signalling.calcium;	Calmodulin-binding protein family	0
VIT_02s0087g00420	VIT_14s0128g00460	0.805082	CI	31.1_cell.organisation;	Kinesin motor protein	vv44810Regulation_of_actin_cytoskeleton
VIT_02s0087g00420	VIT_13s0019g02710	0.804712	CI	30.5_signalling.G-proteins;	Rho guanyl-nucleotide exchange factor ROPGEF5	0
VIT_02s0087g00420	VIT_17s0000g07270	0.804603	CI	35.2_not assigned.unknown;	No hit	0
VIT_02s0087g00420	VIT_16s0022g01620	0.804542	CI	30.2.4_signalling.receptor kinases.leucine rich repeat IV;	Receptor protein kinase	0
VIT_02s0087g00420	VIT_04s0044g00560	0.804275	CI	28.1.3.2.3_DNA.synthesis/chromatin structure.histone.core.H3;	Histone H3	0
VIT_02s0087g00420	VIT_04s0008g02570	0.80323	CI	28.2_DNA.repair;	Replicon protein A (ATRPA2/ROR1/RPA2)	vv23030DNA_replication
VIT_02s0087g00420	VIT_14s0219g00090	0.802969	CI	35.2_not assigned.unknown;	Unknown protein	0
VIT_02s0087g00420	VIT_07s0031g01990	0.802597	CI	23.5.4_nucleotide metabolism.deoxynucleotide metabolism.ribonucleoside-diphosphate reductase;	Ribonucleotide reductase large subunit A	vv10230Purine_metabolism vv10240Pyrimidine_metabolism
VIT_02s0087g00420	VIT_19s0014g00230	0.802517	CI	27.3.11_RNA.regulation of transcription.C2H2 zinc finger family;	PHD finger transcription factor	vv60048PHD
VIT_02s0087g00420	VIT_08s0007g05500	0.802472	CI	28.1_DNA.synthesis/chromatin structure;	Condensin subunit 1	vv44110Cell_cycle
VIT_02s0087g00420	VIT_11s0016g01320	0.802244	CI	30.2.99_signalling.receptor kinases.misc;27.3.25_RNA.regulation of transcription.MYB domain transcription factor family;16.5.1.2.3_secondary metabolism.sulfur-containing.glucosinolates.regulation.indole;	Myb domain protein 13	vv60044MYB
VIT_02s0087g00420	VIT_09s0002g06110	0.801936	CI	30.5_signalling.G-proteins;	Zinc finger (Ran-binding)	vv60080Other_zf
VIT_02s0087g00420	VIT_07s0031g00020	0.80168	CI	29.4_protein.postranslational modification;	Phosphoric monoester hydrolase	0
VIT_02s0087g00420	VIT_06s0009g00820	0.800651	CI	31.1_cell.organisation;	Kinesin motor protein	vv44810Regulation_of_actin_cytoskeleton
VIT_02s0087g00420	VIT_17s0000g04330	0.800583	CI	31.1_cell.organisation;	Kinesin family member 18/19	vv44810Regulation_of_actin_cytoskeleton
VIT_02s0087g00420	VIT_04s0008g01810	0.800549	CI	30.2.99_signalling.receptor kinases.misc;27.3.25_RNA.regulation of transcription.MYB domain transcription factor family;16.5.1.2.3_secondary metabolism.sulfur-containing.glucosinolates.regulation.indole;	Myb domain protein 4	vv60044MYB
VIT_02s0087g00420	VIT_19s0090g00730	0.800154	CI	35.2_not assigned.unknown;	No hit	0
VIT_02s0087g00420	VIT_05s0124g00100	0.799949	CI	35.2_not assigned.unknown;	Unknown	0
VIT_02s0087g00420	VIT_14s0108g00710	0.799083	CI	31.2_cell.division;	Chromosome condensation protein	0
VIT_02s0087g00420	VIT_05s0077g01370	0.798779	CI	35.2_not assigned.unknown;	Unknown protein	0
VIT_02s0087g00420	VIT_06s0004g01730	0.798637	CI	35.2_not assigned.unknown;	Unknown protein	0
VIT_02s0087g00420	VIT_12s0028g02240	0.798445	CI	35.1.27_not assigned.no ontology.tetratricopeptide repeat (TPR);	Thioredoxin TTL3 (Tetratricopetide-repeat thioredoxin-like 3)	vv50132Primary_active_transporter_cat_A5_to_A8
VIT_02s0087g00420	VIT_02s0025g01040	0.797464	CI	30.2.3_signalling.receptor kinases.leucine rich repeat III;	Receptor protein kinase	0
VIT_02s0087g00420	VIT_07s0130g00060	0.796373	CI	35.2_not assigned.unknown;	Unknown protein	0
VIT_02s0087g00420	VIT_17s0000g02660	0.796271	CI	27.3.25_RNA.regulation of transcription.MYB domain transcription factor family;	Myb domain protein 6	vv60044MYB
VIT_02s0087g00420	VIT_13s0064g01330	0.796265	CI	35.2_not assigned.unknown;	Unknown protein	0
VIT_02s0087g00420	VIT_12s0057g00500	0.795375	CI	23.3.2.3_nucleotide metabolism.salvage.nucleoside kinases.thymidine kinase;	Thymidine kinase	vv10240Pyrimidine_metabolism
VIT_02s0087g00420	VIT_04s0023g03760	0.795349	CI	35.1.42_not assigned.no ontology.proline rich family;	Unknown protein	0
VIT_02s0087g00420	VIT_09s0018g01630	0.794941	CI	27.3.31_RNA.regulation of transcription.TUB transcription factor family;	TUBBY like protein 8 TLP8	vv60063TUB
VIT_02s0087g00420	VIT_12s0142g00620	0.793772	CI	10.5.3_cell wall.cell wall proteins.LRR;	RIC7 (ROP-interactive crib motif-containing protein 7)	0
VIT_02s0087g00420	VIT_06s0004g01710	0.793721	CI	28.1.3.2.3_DNA.synthesis/chromatin structure.histone.core.H3;	Histone H3	0
VIT_02s0087g00420	VIT_16s0022g02030	0.793628	CI	30.2.13_signalling.receptor kinases.leucine rich repeat XIII;	ERL1 (ERECTA 1)	0
VIT_02s0087g00420	VIT_13s0074g00500	0.793285	CI	10.2_cell wall.cellulose synthesis;	Cellulose synthase CSLA09	vv40006Cell_wall
VIT_02s0087g00420	VIT_18s0072g00360	0.792951	CI	35.2_not assigned.unknown;	No hit	0
VIT_02s0087g00420	VIT_18s0086g00220	0.792934	CI	26.28_misc.GDSL-motif lipase;	Lipase GDSL	0
VIT_02s0087g00420	VIT_14s0068g02010	0.791653	CI	35.2_not assigned.unknown;	IMP dehydrogenase/GMP reductase	vv10230Purine_metabolism
VIT_02s0087g00420	VIT_12s0028g03930	0.79096	CI	35.2_not assigned.unknown;	Retrotransposon protein, Unclassified	0
VIT_02s0087g00420	VIT_11s0016g00040	0.790671	CI	30.2.7_signalling.receptor kinases.leucine rich repeat VII;	BRI1 (brassinosteroid insensitive 1)	vv30005Brassinosteroids_signaling
VIT_02s0087g00420	VIT_05s0020g03770	0.78985	CI	28.1_DNA.synthesis/chromatin structure;	Inositol polyphosphate 5'-phosphatase	vv10562Inositol_phosphate_metabolism vv34070Phosphatidylinositol_signaling_system
VIT_02s0087g00420	VIT_09s0002g03350	0.789219	CI	35.2_not assigned.unknown;	Unknown	0
VIT_02s0087g00420	VIT_18s0041g00550	0.789153	CI	34.13_transport.peptides and oligopeptides;	Proton-dependent oligopeptide transport (POT) family protein	vv50122Porters_cat_7_to_17
VIT_02s0087g00420	VIT_08s0007g01600	0.789115	CI	35.2_not assigned.unknown;	Unknown protein	0
VIT_02s0087g00420	VIT_08s0040g02960	0.788932	CI	35.2_not assigned.unknown;	Unknown	0
VIT_03s0017g00670	VIT_03s0017g00670	1	CI	29.5.11.4.2_protein.degradation.ubiquitin.E3.RING;	Zinc finger (C3HC4-type ring finger)	vv60078Other_zf-C3HC4
VIT_03s0017g00670	VIT_02s0012g01400	0.849585	CI	27.3.99_RNA.regulation of transcription.unclassified;	PLATZ transcription factor	vv60049PLATZ
VIT_03s0017g00670	VIT_06s0061g01430	0.79674	CI	16.8.1.12_secondary metabolism.flavonoids.anthocyanins.anthocyanidin 3-O-glucosyltransferase;	flavonoid 1-2 rhamnosyltransferase	vv10941Flavonoid_biosynthesis
VIT_03s0017g00670	VIT_07s0031g00670	0.786695	CI	20.2.1_stress.abiotic.heat;	Heat shock transcription factor 4	vv60037HSF
VIT_03s0017g00670	VIT_11s0016g01060	0.784039	CI	29.4.1.57_protein.postranslational modification.kinase.receptor like cytoplasmatic kinase VII;	Avr9/Cf-9 induced kinase 1	0
VIT_03s0017g00670	VIT_06s0080g00790	0.783632	CI	27.3.26_RNA.regulation of transcription.MYB-related transcription factor family;	MYB divaricata	vv30009Flower_development vv60044MYB
VIT_03s0017g00670	VIT_13s0156g00150	0.783013	CI	35.2_not assigned.unknown;	Unknown	0
VIT_03s0017g00670	VIT_15s0045g00330	0.778895	CI	29.5.11.4.2_protein.degradation.ubiquitin.E3.RING;	Ring-H2 finger protein ATL3A	0
VIT_03s0017g00670	VIT_01s0026g00910	0.776993	CI	35.2_not assigned.unknown;	Unknown	0
VIT_03s0017g00670	VIT_18s0041g02070	0.773787	CI	17.7.1.5_hormone metabolism.jasmonate.synthesis-degradation.12-Oxo-PDA-reductase;	12-oxophytodienoate reductase 1	vv10592alpha-Linolenic_acid_metabolism
VIT_03s0017g00670	VIT_10s0003g01650	0.772293	CI	35.2_not assigned.unknown;	Unknown	0
VIT_03s0017g00670	VIT_01s0026g00900	0.771804	CI	29.5.7_protein.degradation.metalloprotease;	Metalloendoproteinase 1 precursor	0
VIT_03s0017g00670	VIT_18s0001g10150	0.768341	CI	27.3.3_RNA.regulation of transcription.AP2/EREBP, APETALA2/Ethylene-responsive element binding protein family;17.5.2_hormone metabolism.ethylene.signal transduction	Ethylene-responsive transcription factor ERF011	vv30008Ethylene_signaling vv60017C2H2
VIT_03s0017g00670	VIT_13s0067g02630	0.76128	CI	35.2_not assigned.unknown;	No hit	0
VIT_03s0017g00670	VIT_01s0127g00490	0.760984	CI	18.4.5_Co-factor and vitamine metabolism.pantothenate.pantothenate kinase (PANK);	Pantothenate kinase 2	vv10770Pantothenate_and_CoA_biosynthesis
VIT_03s0017g00670	VIT_07s0104g01770	0.759485	CI	29.3.4.3_protein.targeting.secretory pathway.vacuole;	RNA recognition motif (RRM)-containing	0
VIT_03s0017g00670	VIT_13s0067g00680	0.759109	CI	26.11.1_misc.alcohol dehydrogenases.cinnamyl alcohol dehydrogenase;	Cinnamyl alcohol dehydrogenase	vv10940Phenylpropanoid_biosynthesis
VIT_03s0017g00670	VIT_18s0001g11500	0.756826	CI	26.1_misc.cytochrome P450;	CYP81E1	vv10943Isoflavonoid_biosynthesis
VIT_03s0017g00670	VIT_13s0064g01220	0.756826	CI	27.3.99_RNA.regulation of transcription.unclassified;	Zf A20 and AN1 domain-containing stress-associated protein 5	vv60077Other_zf-AN1
VIT_03s0017g00670	VIT_03s0017g02120	0.756791	CI	26.2_misc.UDP glucosyl and glucoronyl transferases;17.1.1_hormone metabolism.abscisic acid.synthesis-degradation	UDP-glucose flavonoid 3-O-glucosyltransferase 2	vv10941Flavonoid_biosynthesis
VIT_03s0017g00670	VIT_19s0014g05420	0.756144	CI	34.16_transport.ABC transporters and multidrug resistance systems;	P-glycoprotein 18	vv52010ABC_transporters
VIT_03s0017g00670	VIT_06s0009g01010	0.754027	CI	35.2_not assigned.unknown;	No hit	0
VIT_03s0017g00670	VIT_16s0022g02280	0.753942	CI	33.99_development.unspecified;30.2.99_signalling.receptor kinases.misc	Receptor protein kinase PERK1	0
VIT_03s0017g00670	VIT_10s0003g05300	0.753734	CI	20.2.99_stress.abiotic.unspecified;	Germin-like protein	0
VIT_03s0017g00670	VIT_00s0567g00020	0.753672	CI	26.12_misc.peroxidases;	Peroxidase	vv10360Phenylalanine_metabolism vv10680Methane_metabolism
VIT_03s0017g00670	VIT_03s0063g00870	0.753574	CI	29.5.5_protein.degradation.serine protease;	Serine carboxypeptidase	0
VIT_03s0017g00670	VIT_18s0001g10900	0.752568	CI	33.1_development.storage proteins;	Patatin	0
VIT_03s0017g00670	VIT_00s1458g00010	0.752282	CI	30.2.17_signalling.receptor kinases.DUF 26;20_stress	CRK10 (cysteine-rich RLK10)	0
VIT_03s0017g00670	VIT_19s0085g00800	0.751591	CI	26.2_misc.UDP glucosyl and glucoronyl transferases;17.1.1_hormone metabolism.abscisic acid.synthesis-degradation;16.8.3_secondary metabolism.flavonoids.dihydroflavonols;	Anthocyanidin 3-O-glucosyltransferase	vv10942Anthocyanin_biosynthesis
VIT_03s0017g00670	VIT_12s0059g02070	0.751431	CI	26.1_misc.cytochrome P450;	CYP712A1	0
VIT_03s0017g00670	VIT_13s0019g02600	0.751147	CI	29.5.1_protein.degradation.subtilases;	Subtilisin protease C1	0
VIT_03s0017g00670	VIT_14s0128g01000	0.750982	CI	20.2.99_stress.abiotic.unspecified;	Germin-like protein 3 [Vitis vinifera]	0
VIT_03s0017g00670	VIT_17s0000g04750	0.750809	CI	26.2_misc.UDP glucosyl and glucoronyl transferases;	UDP-glycosyltransferase 89B2	vv10040Pentose_glucuronate_interconversion vv10500Starch_and_sucrose_metabolism
VIT_03s0017g00670	VIT_03s0063g00240	0.750406	CI	29.5.1_protein.degradation.subtilases;	Hydrogenobyrinic acid a,c-diamide synthase	vv50101Channels_and_pores
VIT_03s0017g00670	VIT_10s0003g05310	0.750247	CI	20.2.99_stress.abiotic.unspecified;	Germin-like protein	0
VIT_03s0017g00670	VIT_10s0003g05360	0.750034	CI	20.2.99_stress.abiotic.unspecified;	Germin-like protein	0
VIT_03s0017g00670	VIT_12s0028g02250	0.749982	CI	29.5.3_protein.degradation.cysteine protease;	Cysteine proteinase	0
VIT_03s0017g00670	VIT_02s0025g00420	0.749966	CI	27.3.32_RNA.regulation of transcription.WRKY domain transcription factor family;	WRKY DNA-binding protein 27	vv60066WRKY
VIT_03s0017g00670	VIT_03s0063g02400	0.749862	CI	35.2_not assigned.unknown;	No hit	0
VIT_03s0017g00670	VIT_10s0003g05340	0.749358	CI	20.2.99_stress.abiotic.unspecified;	Germin-like protein	0
VIT_03s0017g00670	VIT_06s0004g03750	0.749162	CI	35.2_not assigned.unknown;	Bulb chitinase-1	vv10530Aminosugars_metabolism
VIT_03s0017g00670	VIT_13s0019g02590	0.74893	CI	29.5.1_protein.degradation.subtilases;	Subtilisin protease C1	vv50101Channels_and_pores
VIT_03s0017g00670	VIT_06s0061g00320	0.748505	CI	34.4_transport.nitrate;	High-affinity nitrate transporter 2.4	vv50121Porters_cat_1_to_6
VIT_03s0017g00670	VIT_06s0061g00310	0.748477	CI	34.4_transport.nitrate;	High-affinity nitrate transporter 2.4	vv50121Porters_cat_1_to_6
VIT_03s0017g00670	VIT_04s0210g00130	0.748475	CI	16.4.1_secondary metabolism.N misc.alkaloid-like;	Strictosidine synthase	vv10900Terpenoid_biosynthesis vv10902Monoterpenoid_biosynthesis
VIT_03s0017g00670	VIT_03s0017g02140	0.74827	CI	26.2_misc.UDP glucosyl and glucoronyl transferases;17.1.1_hormone metabolism.abscisic acid.synthesis-degradation	Tetrahydroxychalcone 2'-glucosyltransferase	vv10941Flavonoid_biosynthesis
VIT_03s0017g00670	VIT_19s0014g00960	0.747879	CI	30.5_signalling.G-proteins;	Spg1p (septum-promoting GTPase)	0
VIT_03s0017g00670	VIT_14s0128g00920	0.747779	CI	20.2.99_stress.abiotic.unspecified;	Germin-like protein 3 [Vitis vinifera]	0
VIT_03s0017g00670	VIT_15s0046g02990	0.747703	CI	35.2_not assigned.unknown;	Barwin endoglucanase	0
VIT_03s0017g00670	VIT_14s0060g00220	0.747528	CI	34.13_transport.peptides and oligopeptides;34.4_transport.nitrate	Nitrate transporter 1:2	vv50122Porters_cat_7_to_17
VIT_03s0017g00670	VIT_05s0077g01630	0.747299	CI	35.2_not assigned.unknown;	Major allergen Pru ar 1	0
VIT_03s0017g00670	VIT_03s0091g00180	0.746617	CI	20.1_stress.biotic;	Unknown	0
VIT_03s0017g00670	VIT_14s0108g00170	0.74659	CI	35.2_not assigned.unknown;	Quinonprotein alcohol dehydrogenase	0
VIT_03s0017g00670	VIT_01s0011g02480	0.746436	CI	34.1_transport.p- and v-ATPases;27.3.35_RNA.regulation of transcription.bZIP transcription factor family	Phospholipid-transporting ATPase	vv50131Primary_active_transporter_cat_A2_to_A4
VIT_03s0017g00670	VIT_06s0004g02270	0.746384	CI	27.3.14_RNA.regulation of transcription.CCAAT box binding factor family, HAP2;	Nuclear transcription factor Y subunit A-1	vv60021CCAAT
VIT_03s0017g00670	VIT_10s0003g05250	0.746261	CI	20.2.99_stress.abiotic.unspecified;	Germin-like protein	0
VIT_03s0017g00670	VIT_13s0019g02610	0.745653	CI	29.5.1_protein.degradation.subtilases;	Subtilisin protease C1	0
VIT_03s0017g00670	VIT_18s0075g00530	0.74544	CI	16.1_secondary metabolism.simple phenols;	Laccase	vv11000Single_reactions vv50109Incompletely_characterized_transport_systems
VIT_03s0017g00670	VIT_13s0019g01380	0.745249	CI	35.2_not assigned.unknown;	Integral membrane protein	0
VIT_03s0017g00670	VIT_14s0030g01940	0.74522	CI	26.1_misc.cytochrome P450;	CYP81E1 Isoflavone 2'-hydroxylase	vv10943Isoflavonoid_biosynthesis
VIT_03s0017g00670	VIT_06s0004g01970	0.745126	CI	35.2_not assigned.unknown;	No hit	0
VIT_03s0017g00670	VIT_13s0019g02620	0.745015	CI	29.5.1_protein.degradation.subtilases;	Subtilisin protease C1	0
VIT_03s0017g00670	VIT_04s0043g00990	0.745012	CI	30.2.99_signalling.receptor kinases.misc;30.2.26_signalling.receptor kinases.crinkly like;30.2.25_signalling.receptor kinases.wall associated kinase;30.2.22_signalling.receptor kinases.proline extensin like;30.2.19_signalling.receptor kinases.legume-lectin;30.2.16_signalling.receptor kinases.Catharanthus roseus-like RLK1;30.2.8.1_signalling.receptor kinases.leucine rich repeat VIII.VIII-1;30.2.5_…	Serine/threonine kinase protein	0
VIT_03s0017g00670	VIT_14s0006g02400	0.744839	CI	20.2.99_stress.abiotic.unspecified;	Germin-like protein 3 [Vitis vinifera]	0
VIT_03s0017g00670	VIT_14s0068g00440	0.744227	CI	26.2_misc.UDP glucosyl and glucoronyl transferases;	UDP-glucosyl transferase	vv10941Flavonoid_biosynthesis
VIT_03s0017g00670	VIT_18s0001g09060	0.744159	CI	35.1_not assigned.no ontology;	Unknown protein	0
VIT_03s0017g00670	VIT_04s0043g00780	0.744126	CI	35.2_not assigned.unknown;	Unknown	0
VIT_03s0017g00670	VIT_01s0011g06140	0.744018	CI	27.3.64_RNA.regulation of transcription.PHOR1;17.6.2_hormone metabolism.gibberelin.signal transduction	Avr9/Cf-9 rapidly elicited protein	0
VIT_03s0017g00670	VIT_04s0008g02390	0.743999	CI	29.5.11.4.2_protein.degradation.ubiquitin.E3.RING;	Zinc finger (C3HC4-type ring finger)	vv60078Other_zf-C3HC4
VIT_03s0017g00670	VIT_04s0210g00090	0.743969	CI	16.4.1_secondary metabolism.N misc.alkaloid-like;	Strictosidine synthase	vv10900Terpenoid_biosynthesis vv10902Monoterpenoid_biosynthesis
VIT_03s0017g00670	VIT_18s0001g11480	0.743944	CI	26.1_misc.cytochrome P450;	CYP82C4	0
VIT_03s0017g00670	VIT_07s0005g02180	0.743888	CI	26.22_misc.short chain dehydrogenase/reductase (SDR);	3-beta hydroxysteroid dehydrogenase	vv10140C21-Steroid_hormone_metabolism
VIT_03s0017g00670	VIT_18s0001g11560	0.743703	CI	26.1_misc.cytochrome P450;	CyP82A3	0
VIT_03s0017g00670	VIT_14s0128g00970	0.743699	CI	20.2.99_stress.abiotic.unspecified;	Germin-like protein 3 [Vitis vinifera]	0
VIT_03s0017g00670	VIT_04s0210g00100	0.743158	CI	16.4.1_secondary metabolism.N misc.alkaloid-like;	Mucin protein	0
VIT_03s0017g00670	VIT_08s0007g02360	0.743147	CI	33.99_development.unspecified;	Harpin inducing protein 1-like 9	0
VIT_03s0017g00670	VIT_10s0042g01100	0.743111	CI	34.12_transport.metal;	Zinc transporter 10 PRECURSOR	vv50121Porters_cat_1_to_6
VIT_03s0017g00670	VIT_10s0116g01200	0.743083	CI	27.3.32_RNA.regulation of transcription.WRKY domain transcription factor family;	WRKY DNA-binding protein 6	vv60066WRKY
VIT_03s0017g00670	VIT_18s0001g05310	0.743049	CI	29.5.11.4.3.2_protein.degradation.ubiquitin.E3.SCF.FBOX;	F-box domain containing protein	0
VIT_03s0017g00670	VIT_06s0080g00700	0.743047	CI	20.2.99_stress.abiotic.unspecified;15.2_metal handling.binding, chelation and storage	Germin-like protein	0
VIT_03s0017g00670	VIT_18s0001g10320	0.743036	CI	29.5.1_protein.degradation.subtilases;	Subtilase	0
VIT_03s0017g00670	VIT_01s0010g03930	0.742808	CI	27.3.32_RNA.regulation of transcription.WRKY domain transcription factor family;	WRKY DNA-binding protein 75	vv60066WRKY
VIT_03s0017g00670	VIT_19s0015g02150	0.742716	CI	35.2_not assigned.unknown;	Integrase	0
VIT_03s0017g00670	VIT_15s0046g02960	0.742651	CI	35.2_not assigned.unknown;	Barwin endoglucanase	0
VIT_03s0017g00670	VIT_14s0006g02440	0.742553	CI	20.2.99_stress.abiotic.unspecified;	Germin-like protein 3 [Vitis vinifera]	0
VIT_03s0017g00670	VIT_01s0026g00190	0.742462	CI	29.5.11.4.2_protein.degradation.ubiquitin.E3.RING;	Armadillo/beta-catenin repeat	0
VIT_03s0017g00670	VIT_18s0001g11280	0.742385	CI	34.13_transport.peptides and oligopeptides;34.4_transport.nitrate;34.3_transport.amino acids;	Nitrate transporter 1:2	vv50122Porters_cat_7_to_17
VIT_03s0017g00670	VIT_14s0006g02390	0.742068	CI	20.2.99_stress.abiotic.unspecified;	Germin-like protein 3 [Vitis vinifera]	0
VIT_03s0017g00670	VIT_12s0059g01620	0.742063	CI	35.2_not assigned.unknown;	UPF0041	0
VIT_03s0017g00670	VIT_14s0066g02150	0.741974	CI	11.3_lipid metabolism.Phospholipid synthesis;	Acyltransferase	0
VIT_03s0017g00670	VIT_06s0009g01470	0.741726	CI	33.99_development.unspecified;	Embryo-abundant protein-related	0
VIT_03s0017g00670	VIT_08s0007g04130	0.741565	CI	26.1_misc.cytochrome P450;	CYP76G1	0
VIT_03s0017g00670	VIT_09s0002g06860	0.741495	CI	35.2_not assigned.unknown;	Barwin endoglucanase	0
VIT_03s0017g00670	VIT_03s0063g00220	0.741481	CI	29.5.1_protein.degradation.subtilases;	Hydrogenobyrinic acid a,c-diamide synthase	vv50101Channels_and_pores
VIT_03s0017g00670	VIT_09s0002g05340	0.741351	CI	26.14_misc.oxygenases;17.6.1_hormone metabolism.gibberelin.synthesis-degradation	2-oxoglutarate-dependent dioxygenase	0
VIT_03s0017g00670	VIT_07s0005g03700	0.741071	CI	33.99_development.unspecified;27.3.21_RNA.regulation of transcription.GRAS transcription factor family	Scarecrow transcription factor 23 (SCL23)	vv60032GRAS
VIT_03s0017g00670	VIT_14s0128g00980	0.741001	CI	20.2.99_stress.abiotic.unspecified;	Germin-like protein 3 [Vitis vinifera]	0
VIT_03s0017g00670	VIT_14s0068g01610	0.740965	CI	27.3.21_RNA.regulation of transcription.GRAS transcription factor family;	DELLA protein RGL1 (RGA-like protein 1)	vv30010Gibberellin_signaling vv60032GRAS
VIT_03s0017g00670	VIT_03s0063g00260	0.740801	CI	29.5.1_protein.degradation.subtilases;	Hydrogenobyrinic acid a,c-diamide synthase	vv50101Channels_and_pores
VIT_03s0017g00670	VIT_01s0011g03420	0.740629	CI	35.2_not assigned.unknown;	Unknown protein	0
VIT_03s0017g00670	VIT_15s0045g00530	0.740457	CI	35.2_not assigned.unknown;	DNA replication factor C complex subunit 3	vv23030DNA_replication vv23420Nucleotide_excision_repair vv23430Mismatch_repair
VIT_03s0038g03930	VIT_03s0038g03930	1	CI	35.2_not assigned.unknown;	No hit	0
VIT_03s0038g03930	VIT_01s0010g03900	0.895669	CI	27.3.24_RNA.regulation of transcription.MADS box transcription factor family;	SEPALLATA3	vv30009Flower_development vv60042MADS
VIT_03s0038g03930	VIT_14s0108g00810	0.884286	CI	27.3.99_RNA.regulation of transcription.unclassified;	Mini zinc finger 2 MIF2	vv60068Zf-HD
VIT_03s0038g03930	VIT_04s0023g02820	0.8804	CI	33.99_development.unspecified;	MADS box transcription factor TM6 (TM6) APETALA3	vv30008Ethylene_signaling vv30009Flower_development vv60042MADS
VIT_03s0038g03930	VIT_17s0000g03720	0.866029	CI	27.3.37_RNA.regulation of transcription.AS2,Lateral Organ Boundaries Gene Family;	Lateral organ boundaries protein 41	vv60007AS2
VIT_03s0038g03930	VIT_17s0000g04890	0.856602	CI	35.2_not assigned.unknown;	D-aminoacyl-tRNA deacylase GEKO1	0
VIT_03s0038g03930	VIT_18s0001g08060	0.855493	CI	35.2_not assigned.unknown;	Unknown	0
VIT_03s0038g03930	VIT_18s0001g09460	0.852922	CI	35.2_not assigned.unknown;	GASA5	vv30010Gibberellin_signaling
VIT_03s0038g03930	VIT_12s0142g00360	0.850433	CI	33.99_development.unspecified;	SHATTERPROOF 2	vv60042MADS
VIT_03s0038g03930	VIT_02s0033g01120	0.848734	CI	20.2.3_stress.abiotic.drought/salt;	Dehydration-responsive protein	0
VIT_03s0038g03930	VIT_17s0000g00430	0.847231	CI	27.3.6_RNA.regulation of transcription.bHLH,Basic Helix-Loop-Helix family;	Basic helix-loop-helix (bHLH) family	vv60011BHLH
VIT_03s0038g03930	VIT_18s0001g01130	0.846777	CI	10.7_cell wall.modification;	Alpha-expansin 1 precursor	vv30003Auxin_signaling
VIT_03s0038g03930	VIT_17s0000g06580	0.846004	CI	31.4_cell.vesicle transport;	Vesicle transport v-SNARE 11	vv24130SNARE_interactions_in_vesicular_transport
VIT_03s0038g03930	VIT_11s0016g04780	0.845396	CI	30.5_signalling.G-proteins;	Ras GTP-binding protein (RAN2)	vv23008Ribosome_biogenesis_in_Eukaryotes vv23013RNA_transport vv50112Nuclear_pore_complex
VIT_03s0038g03930	VIT_01s0244g00010	0.845031	CI	27.3.6_RNA.regulation of transcription.bHLH,Basic Helix-Loop-Helix family;	Basic helix-loop-helix (bHLH) family	vv60011BHLH
VIT_03s0038g03930	VIT_03s0180g00230	0.844588	CI	35.1_not assigned.no ontology;	UNC-50	0
VIT_03s0038g03930	VIT_04s0069g01180	0.843365	CI	35.1_not assigned.no ontology;	NC domain-containing protein	0
VIT_03s0038g03930	VIT_10s0003g05630	0.842352	CI	31.4_cell.vesicle transport;	Coatomer subunit epsilon	vv50110Protein_coat
VIT_03s0038g03930	VIT_13s0019g02370	0.840013	CI	35.1_not assigned.no ontology;	Yip1 domain , member 2	vv50110Protein_coat
VIT_03s0038g03930	VIT_14s0083g00450	0.83723	CI	35.1_not assigned.no ontology;	Protein kinase PKN/PRK1, effector	0
VIT_03s0038g03930	VIT_05s0062g01130	0.836852	CI	34.3_transport.amino acids;	Aromatic and neutral transporter 1	vv50123Porters_cat_18_to_29
VIT_03s0038g03930	VIT_14s0171g00160	0.83684	CI	23.4.1_nucleotide metabolism.phosphotransfer and pyrophosphatases.adenylate kinase;	Adenylate kinase	vv10230Purine_metabolism
VIT_03s0038g03930	VIT_05s0062g01000	0.836401	CI	17.2.3_hormone metabolism.auxin.induced-regulated-responsive-activated;	Aldo/keto reductase	vv10040Pentose_glucuronate_interconversion vv10051Fructose_and_mannose_metabolism vv10052Galactose_metabolism vv10561Glycerolipid_metabolism vv10620Pyruvate_metabolism
VIT_03s0038g03930	VIT_14s0068g01280	0.835996	CI	34.1_transport.p- and v-ATPases;	V-type H+-transporting ATPase subunit C	vv10190Oxidative_phosphorylation vv44145Phagosome vv50131Primary_active_transporter_cat_A2_to_A4
VIT_03s0038g03930	VIT_05s0029g01210	0.834533	CI	11.8.1_lipid metabolism.exotics (steroids, squalene etc).sphingolipids;	Alkaline phytoceramidase	vv10600Sphingolipid_metabolism
VIT_03s0038g03930	VIT_10s0597g00020	0.834173	CI	27.2_RNA.transcription;	UBA; HSC20, C-terminal oligomerisation	0
VIT_03s0038g03930	VIT_14s0108g00760	0.83332	CI	27.3.99_RNA.regulation of transcription.unclassified;	Mini zinc finger 2 MIF2	vv60068Zf-HD
VIT_03s0038g03930	VIT_19s0014g00180	0.832134	CI	3.5_minor CHO metabolism.others;	Ribokinase	vv10030Pentose_phosphate
VIT_03s0038g03930	VIT_05s0062g01140	0.83182	CI	34.3_transport.amino acids;	Aromatic and neutral transporter 1	vv50123Porters_cat_18_to_29
VIT_03s0038g03930	VIT_11s0016g02120	0.830122	CI	29.2.3_protein.synthesis.initiation;	Density-regulated protein DRP1	0
VIT_03s0038g03930	VIT_05s0094g01400	0.830069	CI	35.1_not assigned.no ontology;	La domain-containing protein	0
VIT_03s0038g03930	VIT_02s0012g00910	0.830002	CI	29.3.4.99_protein.targeting.secretory pathway.unspecified;	Adaptor-related protein complex 2, mu 2 subunit	vv50110Protein_coat
VIT_03s0038g03930	VIT_07s0141g00970	0.82974	CI	35.2_not assigned.unknown;	No hit	0
VIT_03s0038g03930	VIT_04s0023g01870	0.829132	CI	28.2_DNA.repair;28.1_DNA.synthesis/chromatin structure	DNA-3-methyladenine glycosylase 1	vv23410Base_excision_repair
VIT_03s0038g03930	VIT_04s0008g06050	0.826616	CI	29.4.1.61_protein.postranslational modification.kinase.receptor like cytoplasmatic kinase X;	Phytosulfokine receptor precursor	0
VIT_03s0038g03930	VIT_08s0032g00990	0.826572	CI	35.2_not assigned.unknown;	Expp1 protein precursor	0
VIT_03s0038g03930	VIT_00s0420g00030	0.826494	CI	30.2.24_signalling.receptor kinases.S-locus glycoprotein like;29.4_protein.postranslational modification	S-locus lectin protein kinase	0
VIT_03s0038g03930	VIT_12s0059g00810	0.826412	CI	35.1_not assigned.no ontology;	B-cell receptor-associated protein 31	0
VIT_03s0038g03930	VIT_09s0070g00500	0.826342	CI	29.5.11.5_protein.degradation.ubiquitin.ubiquitin protease;	Ubiquitin-specific protease 3 (UBP3)	0
VIT_03s0038g03930	VIT_18s0001g10360	0.826296	CI	35.2_not assigned.unknown;	Unknown protein	0
VIT_03s0038g03930	VIT_07s0005g03660	0.826178	CI	35.2_not assigned.unknown;	Non-intrinsic ABC protein 4	vv52010ABC_transporters
VIT_03s0038g03930	VIT_01s0026g02660	0.825662	CI	35.2_not assigned.unknown;	Negatively light-regulated protein	0
VIT_03s0038g03930	VIT_08s0058g01150	0.825597	CI	35.2_not assigned.unknown;	Unknown protein	0
VIT_03s0038g03930	VIT_09s0002g06550	0.824939	CI	29.3.4.99_protein.targeting.secretory pathway.unspecified;	Signal peptidase, endoplasmic reticulum-type	vv23060Protein_export
VIT_03s0038g03930	VIT_08s0032g00650	0.823936	CI	35.2_not assigned.unknown;	No hit	0
VIT_03s0038g03930	VIT_04s0008g00510	0.823675	CI	29.5_protein.degradation;	Derlin-1	vv24141Protein_processing_in_endoplasmic_reticulum vv50133Primary_active_transporter_cat_A9_to_A18
VIT_03s0038g03930	VIT_05s0062g00760	0.823493	CI	30.2.9_signalling.receptor kinases.leucine rich repeat IX;	Receptor kinase RHG4	0
VIT_03s0038g03930	VIT_05s0020g02420	0.823356	CI	35.1.8_not assigned.no ontology.BSD domain-containing protein;	BSD domain-containing protein	vv60075Other_BSD
VIT_03s0038g03930	VIT_01s0150g00350	0.823206	CI	27.3.99_RNA.regulation of transcription.unclassified;	Zinc finger (DHHC type)	vv60079Other_zf-DHHC
VIT_03s0038g03930	VIT_15s0021g01210	0.822871	CI	35.2_not assigned.unknown;	Peptidyl-prolyl cis-trans isomerase, cyclophilin type	0
VIT_03s0038g03930	VIT_01s0010g02260	0.820535	CI	35.2_not assigned.unknown;	Esterase	0
VIT_03s0038g03930	VIT_16s0022g02480	0.820476	CI	27.3.29_RNA.regulation of transcription.TCP transcription factor family;	TCP family transcription factor TCP9	vv60061TCP
VIT_03s0038g03930	VIT_04s0008g00040	0.82043	CI	35.2_not assigned.unknown;	No hit	0
VIT_03s0038g03930	VIT_09s0018g00260	0.82038	CI	35.2_not assigned.unknown;	No hit	0
VIT_03s0038g03930	VIT_00s0192g00060	0.820273	CI	35.2_not assigned.unknown;	No hit	0
VIT_03s0038g03930	VIT_01s0011g00720	0.819952	CI	27.3.32_RNA.regulation of transcription.WRKY domain transcription factor family;	WRKY DNA-binding protein 57	vv60066WRKY
VIT_03s0038g03930	VIT_13s0019g01350	0.819522	CI	34.2_transport.sugars;	Sugar transport protein 8 (STP8)	vv50121Porters_cat_1_to_6
VIT_03s0038g03930	VIT_14s0083g00180	0.819105	CI	21.2_redox.ascorbate and glutathione;	Cytochrome B561	vv50105Transport_electron_carriers
VIT_03s0038g03930	VIT_13s0074g00220	0.819041	CI	16.2.1.9_secondary metabolism.phenylpropanoids.lignin biosynthesis.COMT;	flavonol 3-O-methyltransferase	vv10941Flavonoid_biosynthesis
VIT_03s0038g03930	VIT_01s0150g00270	0.818766	CI	35.2_not assigned.unknown;	Unknown protein	0
VIT_03s0038g03930	VIT_02s0033g00450	0.818568	CI	27.3.25_RNA.regulation of transcription.MYB domain transcription factor family;16.8.1_secondary metabolism.flavonoids.anthocyanins	Myb VvMYBA3 [Vitis vinifera]	vv60044MYB
VIT_03s0038g03930	VIT_14s0171g00320	0.818167	CI	27.3.67_RNA.regulation of transcription.putative transcription regulator;27.3.25_RNA.regulation of transcription.MYB domain transcription factor family	Kelch repeat-containing protein	0
VIT_03s0038g03930	VIT_04s0008g04080	0.817262	CI	#N/A	No hit	0
VIT_03s0038g03930	VIT_00s0131g00070	0.817146	CI	35.2_not assigned.unknown;	No hit	0
VIT_03s0038g03930	VIT_08s0105g00270	0.817083	CI	35.1_not assigned.no ontology;	NC domain-containing protein	0
VIT_03s0038g03930	VIT_11s0037g01020	0.816675	CI	35.1.27_not assigned.no ontology.tetratricopeptide repeat (TPR);	Tetratricopeptide repeat (TPR)-containing	0
VIT_03s0038g03930	VIT_05s0136g00210	0.816668	CI	35.2_not assigned.unknown;	Kafirin cluster	0
VIT_03s0038g03930	VIT_00s0437g00020	0.81658	CI	35.2_not assigned.unknown;	No hit	0
VIT_03s0038g03930	VIT_00s0183g00230	0.816402	CI	#N/A	No hit	0
VIT_03s0038g03930	VIT_13s0019g01330	0.816151	CI	34.2_transport.sugars;	Sugar transport protein 8 (STP8)	vv50121Porters_cat_1_to_6
VIT_03s0038g03930	VIT_09s0096g00150	0.816127	CI	35.2_not assigned.unknown;	Ycf2 [Vitis vinifera]	0
VIT_03s0038g03930	VIT_04s0008g02930	0.815958	CI	27.4_RNA.RNA binding;27.1.1_RNA.processing.splicing	Oligouridylate binding protein 1B UBP1B	0
VIT_03s0038g03930	VIT_01s0010g00500	0.815955	CI	35.2_not assigned.unknown;	No hit	0
VIT_03s0038g03930	VIT_09s0018g00980	0.815716	CI	35.2_not assigned.unknown;	No hit	0
VIT_03s0038g03930	VIT_02s0025g03860	0.815652	CI	35.1_not assigned.no ontology;	Unknown protein	0
VIT_03s0038g03930	VIT_01s0011g06520	0.815026	CI	16.8.2_secondary metabolism.flavonoids.chalcones;	Galacturonic acid reductase [Vitis vinifera]	vv40006Cell_wall
VIT_03s0038g03930	VIT_05s0062g00340	0.814934	CI	35.2_not assigned.unknown;	UDP-glucose:flavonoid 7-O-glucosyltransferase	vv10941Flavonoid_biosynthesis
VIT_03s0038g03930	VIT_14s0030g01180	0.814893	CI	35.2_not assigned.unknown;	No hit	0
VIT_03s0038g03930	VIT_19s0176g00140	0.814627	CI	27.4_RNA.RNA binding;	CID9 (CTC-Interacting Domain 9)	0
VIT_03s0038g03930	VIT_09s0018g00490	0.814561	CI	#N/A	No hit	0
VIT_03s0038g03930	VIT_16s0039g01740	0.814485	CI	30.2.99_signalling.receptor kinases.misc;27.3.25_RNA.regulation of transcription.MYB domain transcription factor family;16.5.1.2.3_secondary metabolism.sulfur-containing.glucosinolates.regulation.indole;16.5.1.2.1_secondary metabolism.sulfur-containing.glucosinolates.regulation.aliphatic	Myb domain protein 93	vv60044MYB
VIT_03s0038g03930	VIT_14s0030g02130	0.81425	CI	27.3.22_RNA.regulation of transcription.HB,Homeobox transcription factor family;	Anthocyaninless2 (ANL2)	vv60034HB
VIT_03s0038g03930	VIT_19s0014g00420	0.814087	CI	35.2_not assigned.unknown;	Unknown protein	0
VIT_03s0038g03930	VIT_00s0208g00040	0.813999	CI	35.2_not assigned.unknown;	Polyprotein	0
VIT_03s0038g03930	VIT_18s0001g10860	0.813814	CI	35.2_not assigned.unknown;	No hit	0
VIT_03s0038g03930	VIT_19s0090g00520	0.8138	CI	35.2_not assigned.unknown;	No hit	0
VIT_03s0038g03930	VIT_09s0002g08670	0.813586	CI	13.1.2.3.4_amino acid metabolism.synthesis.glutamate family.arginine.acetylornithine aminotransferase;	Acetylornithine aminotransferase	vv10220Urea_cycle_and_metabolism_of_amino_groups
VIT_03s0038g03930	VIT_16s0022g01410	0.813559	CI	35.2_not assigned.unknown;	No hit	0
VIT_03s0038g03930	VIT_11s0206g00130	0.813497	CI	31.4_cell.vesicle transport;	VAMP-like protein YKT61	vv24130SNARE_interactions_in_vesicular_transport
VIT_03s0038g03930	VIT_06s0009g01800	0.813451	CI	31.3_cell.cycle;	CDKC;1; CDKC;1 (CYCLIN-dependent kinase C;1)	vv44110Cell_cycle
VIT_03s0038g03930	VIT_01s0026g02180	0.813309	CI	35.2_not assigned.unknown;	Unknown protein	0
VIT_03s0038g03930	VIT_00s0676g00040	0.813287	CI	35.2_not assigned.unknown;	No hit	0
VIT_03s0038g03930	VIT_14s0006g00770	0.813041	CI	35.2_not assigned.unknown;	No hit	0
VIT_03s0038g03930	VIT_15s0045g00170	0.812975	CI	35.2_not assigned.unknown;	No hit	0
VIT_03s0038g03930	VIT_03s0017g00820	0.812926	CI	35.2_not assigned.unknown;	No hit	0
VIT_03s0038g03930	VIT_08s0007g00200	0.8129	CI	31.1_cell.organisation;	Ankyrin repeat	vv50108Accessory_factors_involved_in_transport
VIT_03s0038g03930	VIT_01s0026g00680	0.812725	CI	35.2_not assigned.unknown;	RNase H domain-containing protein	0
VIT_03s0038g03930	VIT_01s0127g00880	0.812624	CI	35.2_not assigned.unknown;	Unknown	0
VIT_03s0038g03930	VIT_06s0004g05630	0.812561	CI	29.5.1_protein.degradation.subtilases;	Subtilisin serine protease	vv50101Channels_and_pores
VIT_03s0038g03930	VIT_15s0045g00950	0.812554	CI	35.2_not assigned.unknown;	No hit	0
VIT_03s0038g03930	VIT_00s0308g00030	0.812544	CI	35.2_not assigned.unknown;	No hit	0
VIT_03s0063g01890	VIT_03s0063g01890	1	CI	29.5.11.4.2_protein.degradation.ubiquitin.E3.RING;	Ring-H2 finger protein ATL3G	0
VIT_03s0063g01890	VIT_02s0012g01660	0.883048	CI	34.16_transport.ABC transporters and multidrug resistance systems;	ATPase PGP2 (P-glycoprotein 2)	vv52010ABC_transporters
VIT_03s0063g01890	VIT_12s0059g02310	0.878214	CI	27.3.22_RNA.regulation of transcription.HB,Homeobox transcription factor family;	PDF2 (protodermal factor2)	vv60034HB
VIT_03s0063g01890	VIT_14s0108g01080	0.873784	CI	27.3.25_RNA.regulation of transcription.MYB domain transcription factor family;	Myb domain protein 106	vv60044MYB
VIT_03s0063g01890	VIT_14s0006g02990	0.87175	CI	16.7_secondary metabolism.wax;	3-ketoacyl-CoA synthase	0
VIT_03s0063g01890	VIT_13s0067g03890	0.867472	CI	11.1.10_lipid metabolism.FA synthesis and FA elongation.beta ketoacyl CoA synthase;	Beta-ketoacyl-CoA synthase	vv10061Fatty_acid_biosynthesis
VIT_03s0063g01890	VIT_02s0012g02030	0.865216	CI	27.3.22_RNA.regulation of transcription.HB,Homeobox transcription factor family;	Homeobox-7	vv60034HB
VIT_03s0063g01890	VIT_00s0207g00010	0.860857	CI	26.5_misc.acyl transferases;	Anthranilate N-benzoyltransferase protein 1	vv10400Phenylalanine_tyrosine_and_tryptophan_biosynthesis
VIT_03s0063g01890	VIT_08s0040g03400	0.85929	CI	26.22_misc.short chain dehydrogenase/reductase (SDR);	Short-chain dehydrogenase/reductase	0
VIT_03s0063g01890	VIT_17s0000g00130	0.858546	CI	29.3.4.99_protein.targeting.secretory pathway.unspecified;	SEC14 cytosolic factor	vv50122Porters_cat_7_to_17
VIT_03s0063g01890	VIT_15s0048g00550	0.855942	CI	27.3.10_RNA.regulation of transcription.C2C2(Zn) YABBY family;	Abnormal floral organs	vv60019C2C2-YABBY
VIT_03s0063g01890	VIT_16s0039g00010	0.848443	CI	34.16_transport.ABC transporters and multidrug resistance systems;	ABC transporter G member 7	vv52010ABC_transporters
VIT_03s0063g01890	VIT_03s0063g01880	0.848053	CI	11.1.9_lipid metabolism.FA synthesis and FA elongation.long chain fatty acid CoA ligase;	Acyl-CoA synthetase long-chain member 2	vv10071Fatty_acid_metabolism vv44146Peroxisome vv50104Group_translocators
VIT_03s0063g01890	VIT_06s0061g00240	0.846032	CI	34.16_transport.ABC transporters and multidrug resistance systems;	ABC transporter G member 7	vv52010ABC_transporters
VIT_03s0063g01890	VIT_12s0142g00640	0.841247	CI	30.2.12_signalling.receptor kinases.leucine rich repeat XII;30.2.11_signalling.receptor kinases.leucine rich repeat XI	FLS2 (flagellin-sensitive 2)	vv34626Plant-pathogen_interaction
VIT_03s0063g01890	VIT_12s0028g02520	0.840552	CI	33.99_development.unspecified;27.3.29_RNA.regulation of transcription.TCP transcription factor family	TCP family transcription factor 4	vv60061TCP
VIT_03s0063g01890	VIT_14s0066g00300	0.836583	CI	35.2_not assigned.unknown;	Unknown	0
VIT_03s0063g01890	VIT_01s0010g01870	0.833637	CI	35.1_not assigned.no ontology;	Salicylic acid-induced fragment 1 protein	0
VIT_03s0063g01890	VIT_13s0067g02910	0.832319	CI	35.2_not assigned.unknown;	Non-specific lipid-transfer protein	0
VIT_03s0063g01890	VIT_14s0108g00750	0.832282	CI	27.3.80_RNA.regulation of transcription.zf-HD;	Zinc finger homeobox 34	vv60068Zf-HD
VIT_03s0063g01890	VIT_11s0016g04540	0.828111	CI	34.16_transport.ABC transporters and multidrug resistance systems;	ABC transporter G member 22	vv52010ABC_transporters
VIT_03s0063g01890	VIT_18s0001g05580	0.827237	CI	35.2_not assigned.unknown;	Unknown protein	0
VIT_03s0063g01890	VIT_08s0007g03990	0.827212	CI	10.2_cell wall.cellulose synthesis;	Cellulose synthase CSLA09	vv40006Cell_wall
VIT_03s0063g01890	VIT_06s0004g07220	0.822572	CI	26.2_misc.UDP glucosyl and glucoronyl transferases;	Indole-3-acetate beta-glucosyltransferase	vv11002Auxin_biosynthesis
VIT_03s0063g01890	VIT_09s0002g03140	0.821999	CI	26.28_misc.GDSL-motif lipase;	Lipase GDSL	0
VIT_03s0063g01890	VIT_01s0026g00570	0.82042	CI	20.2.99_stress.abiotic.unspecified;	Bet v I allergen	0
VIT_03s0063g01890	VIT_02s0025g04550	0.817608	CI	26.8_misc.nitrilases, *nitrile lyases, berberine bridge enzymes, reticuline oxidases, troponine reductases;	Glucose-methanol-choline (GMC) oxidoreductase	vv10260Glycine_serine_and_threonine_metabolism
VIT_03s0063g01890	VIT_04s0008g05440	0.816022	CI	27.3.3_RNA.regulation of transcription.AP2/EREBP, APETALA2/Ethylene-responsive element binding protein family;17.5.2_hormone metabolism.ethylene.signal transduction	Ethylene-responsive transcription factor SHINE 3	vv30008Ethylene_signaling vv60003AP2_EREBP
VIT_03s0063g01890	VIT_18s0001g07640	0.814759	CI	11.1.11_lipid metabolism.FA synthesis and FA elongation.fatty acid elongase;	Eceriferum 2 (CER2)	0
VIT_03s0063g01890	VIT_07s0031g01680	0.814293	CI	26.1_misc.cytochrome P450;	CYP86A1	0
VIT_03s0063g01890	VIT_01s0150g00500	0.814026	CI	1.3.4_PS.calvin cycle.GAP;	Glyceraldehyde-3-phosphate dehydrogenase	vv10710Carbon_fixation
VIT_03s0063g01890	VIT_05s0020g01820	0.813724	CI	35.1_not assigned.no ontology;	Integral membrane family protein UPF0497	0
VIT_03s0063g01890	VIT_10s0003g00600	0.813163	CI	26.28_misc.GDSL-motif lipase;	Lipase GDSL	0
VIT_03s0063g01890	VIT_05s0102g00370	0.813157	CI	30.2.26_signalling.receptor kinases.crinkly like;	Receptor protein kinase (ACR4)	0
VIT_03s0063g01890	VIT_01s0127g00010	0.812954	CI	29.5_protein.degradation;	Carboxyl-terminal proteinase	0
VIT_03s0063g01890	VIT_08s0040g02250	0.812357	CI	35.2_not assigned.unknown;	No hit	0
VIT_03s0063g01890	VIT_14s0128g00210	0.811903	CI	29.5.4_protein.degradation.aspartate protease;	Xyloglucanase inhibitor	0
VIT_03s0063g01890	VIT_03s0038g01830	0.810535	CI	10.5.2_cell wall.cell wall proteins.proline rich proteins;	Proline-rich protein 4	0
VIT_03s0063g01890	VIT_15s0046g01470	0.808005	CI	35.2_not assigned.unknown;	Unknown protein	0
VIT_03s0063g01890	VIT_03s0038g03600	0.807449	CI	29.4.1.56_protein.postranslational modification.kinase.receptor like cytoplasmatic kinase VI;	Serine/threonine kinase	0
VIT_03s0063g01890	VIT_10s0116g00680	0.807248	CI	27.3.22_RNA.regulation of transcription.HB,Homeobox transcription factor family;	PDF2 (protodermal factor2)	vv60034HB
VIT_03s0063g01890	VIT_17s0000g00280	0.805769	CI	19.11_tetrapyrrole synthesis.magnesium protoporphyrin IX methyltransferase;	Magnesium-protoporphyrin O-methyltransferase	vv10860Porphyrin_and_chlorophyll_metabolism
VIT_03s0063g01890	VIT_06s0004g03700	0.804776	CI	30.11_signalling.light;	Phototropin-1	vv50101Channels_and_pores
VIT_03s0063g01890	VIT_04s0023g01550	0.802176	CI	35.2_not assigned.unknown;	Unknown	0
VIT_03s0063g01890	VIT_03s0038g00630	0.802033	CI	26.3.4_misc.gluco-, galacto- and mannosidases.endoglucanase;	Endo-1,4-beta-glucanase	vv40006Cell_wall
VIT_03s0063g01890	VIT_01s0150g00250	0.801091	CI	34.13_transport.peptides and oligopeptides;	Peptide transporter PTR2-B	vv50122Porters_cat_7_to_17
VIT_03s0063g01890	VIT_08s0056g00800	0.799057	CI	27.3.25_RNA.regulation of transcription.MYB domain transcription factor family;	Myb domain protein 60	vv60044MYB
VIT_03s0063g01890	VIT_12s0059g01590	0.796916	CI	26.28_misc.GDSL-motif lipase;	Lipase GDSL	0
VIT_03s0063g01890	VIT_05s0124g00100	0.796606	CI	35.2_not assigned.unknown;	Unknown	0
VIT_03s0063g01890	VIT_00s0291g00060	0.796513	CI	34.7_transport.phosphate;	Inorganic phosphate transporter 2-1, chloroplast precursor	vv50121Porters_cat_1_to_6
VIT_03s0063g01890	VIT_01s0026g02200	0.795699	CI	27.3.29_RNA.regulation of transcription.TCP transcription factor family;	TCP family transcription factor TCP15	vv60061TCP
VIT_03s0063g01890	VIT_14s0068g01200	0.795448	CI	27.3.6_RNA.regulation of transcription.bHLH,Basic Helix-Loop-Helix family;	Inducer of CBF expression 1 ICE1	vv60011BHLH
VIT_03s0063g01890	VIT_16s0098g01280	0.794948	CI	26.23_misc.rhodanese;	Rhodanese domain-containing protein	0
VIT_03s0063g01890	VIT_18s0001g01210	0.794541	CI	35.2_not assigned.unknown;	Senescence-inducible chloroplast stay-green protein 2	0
VIT_03s0063g01890	VIT_09s0002g02980	0.794531	CI	30.2.99_signalling.receptor kinases.misc;30.2.1_signalling.receptor kinases.leucine rich repeat I	FRK1 (FLG22-induced receptor-like kinase 1)	vv34626Plant-pathogen_interaction
VIT_03s0063g01890	VIT_07s0005g03890	0.794464	CI	27.3.99_RNA.regulation of transcription.unclassified;	Transcription termination factor mitochondrial mTERF	vv60085MTERF
VIT_03s0063g01890	VIT_06s0061g00230	0.794116	CI	34.16_transport.ABC transporters and multidrug resistance systems;	ABC transporter G member 7	vv52010ABC_transporters
VIT_03s0063g01890	VIT_09s0002g03130	0.793765	CI	30.2.99_signalling.receptor kinases.misc;30.2.1_signalling.receptor kinases.leucine rich repeat I	FRK1 (FLG22-induced receptor-like kinase 1)	vv34626Plant-pathogen_interaction
VIT_03s0063g01890	VIT_01s0150g00240	0.792499	CI	35.2_not assigned.unknown;	No hit	0
VIT_03s0063g01890	VIT_00s0218g00220	0.791075	CI	16.8.1_secondary metabolism.flavonoids.anthocyanins;	UDP-glucoronosyl/UDP-glucosyl transferase	0
VIT_03s0063g01890	VIT_12s0035g01880	0.790343	CI	27.3.80_RNA.regulation of transcription.zf-HD;	Zinc finger homeobox 21	vv60068Zf-HD
VIT_03s0063g01890	VIT_08s0105g00430	0.790327	CI	11.2.3_lipid metabolism.FA desaturation.omega 3 desaturase;	Omega-3 fatty acid desaturase, chloroplast precursor	vv11040Biosynthesis_of_unsaturated_fatty_acids
VIT_03s0063g01890	VIT_19s0014g00160	0.789257	CI	1.1.1.1_PS.lightreaction.photosystem II.LHC-II;	LHCII type I CAB-1	vv10196Photosynthesis_antenna_proteins vv50105Transport_electron_carriers vv50113Thylakoid_targeting_pathway
VIT_03s0063g01890	VIT_04s0008g03950	0.78751	CI	20.2.3_stress.abiotic.drought/salt;	RD22	0
VIT_03s0063g01890	VIT_09s0002g06750	0.787508	CI	17.5.2_hormone metabolism.ethylene.signal transduction;	ERF/AP2 transcription factor sub B-6 SHINE	vv30008Ethylene_signaling vv60003AP2_EREBP
VIT_03s0063g01890	VIT_15s0048g02510	0.78672	CI	27.3.6_RNA.regulation of transcription.bHLH,Basic Helix-Loop-Helix family;	Basic helix-loop-helix (bHLH) family	vv60011BHLH
VIT_03s0063g01890	VIT_19s0015g01760	0.786545	CI	1.1.2.2_PS.lightreaction.photosystem I.PSI polypeptide subunits;	Photosystem I reaction center subunit V (PSAG)	vv10195Photosynthesis vv50105Transport_electron_carriers
VIT_03s0063g01890	VIT_02s0025g02680	0.785829	CI	27.3.83_RNA.regulation of transcription.GRF zinc finger family;27.3.50_RNA.regulation of transcription.General Transcription	Growth-regulating factor 5	vv60033GRF
VIT_03s0063g01890	VIT_11s0103g00760	0.785586	CI	27.3.34_RNA.regulation of transcription.Orphan family;	CIA2 (chloroplast import apparatus 2)	vv60070Orphans_CCT
VIT_03s0063g01890	VIT_08s0032g01110	0.78515	CI	27.3.10_RNA.regulation of transcription.C2C2(Zn) YABBY family;	Axial regulator YABBY2	vv60019C2C2-YABBY
VIT_03s0063g01890	VIT_18s0001g09980	0.785036	CI	35.2_not assigned.unknown;	Unknown protein	0
VIT_03s0063g01890	VIT_08s0040g03070	0.784269	CI	27.3.32_RNA.regulation of transcription.WRKY domain transcription factor family;	TTG2 (transparent testa GLABRA 2)	vv44110Cell_cycle vv60066WRKY
VIT_03s0063g01890	VIT_14s0068g01960	0.784228	CI	13.1.4.1.1_amino acid metabolism.synthesis.branched chain group.common.acetolactate synthase;	Acetolactate synthase III, chloroplast precursor	vv10290Valine_leucine_and_isoleucine_biosynthesis vv10650Butanoate_metabolism vv10770Pantothenate_and_CoA_biosynthesis
VIT_03s0063g01890	VIT_10s0003g00620	0.783187	CI	26.28_misc.GDSL-motif lipase;	Lipase GDSL	0
VIT_03s0063g01890	VIT_07s0005g01660	0.783119	CI	35.1.5_not assigned.no ontology.pentatricopeptide (PPR) repeat-containing protein;	Pentatricopeptide (PPR) repeat-containing protein	0
VIT_03s0063g01890	VIT_18s0072g00970	0.783049	CI	29.5.5_protein.degradation.serine protease;	DegP protease,	0
VIT_03s0063g01890	VIT_17s0000g09370	0.782807	CI	29.2.4_protein.synthesis.elongation;	Elongation factor EF-Tu RABE1B	vv34626Plant-pathogen_interaction
VIT_03s0063g01890	VIT_10s0003g00300	0.782718	CI	34.8_transport.metabolite transporters at the envelope membrane;2.2.2.6_major CHO metabolism.degradation.starch.transporter	Acclimation of photosynthesis to environment	vv50122Porters_cat_7_to_17
VIT_03s0063g01890	VIT_10s0003g04940	0.782561	CI	18.5.2.4_Co-factor and vitamine metabolism.folate & vitamine K.vitamine K.o-Succinyl-BenzoylCoa Synthetase;	Acyl-CoA synthetases (Acyl-activating enzyme 14)	vv10071Fatty_acid_metabolism vv50104Group_translocators
VIT_03s0063g01890	VIT_17s0000g03690	0.782366	CI	1.3.2_PS.calvin cycle.rubisco small subunit;	Ribulose-1,5-bisphophate carboxylase/oxygenase small subunit	vv10710Carbon_fixation
VIT_03s0063g01890	VIT_07s0005g04920	0.781201	CI	1.1.2.2_PS.lightreaction.photosystem I.PSI polypeptide subunits;	Photosystem I reaction center subunit IV B (PSAE B)	vv10195Photosynthesis vv50105Transport_electron_carriers
VIT_03s0063g01890	VIT_01s0150g00490	0.78108	CI	#N/A	No hit	0
VIT_03s0063g01890	VIT_04s0008g02250	0.780335	CI	16.1_secondary metabolism.isoprenoids;	Beta-ketoacyl-CoA synthase	vv10061Fatty_acid_biosynthesis
VIT_03s0063g01890	VIT_05s0094g00960	0.779624	CI	17.8.1.1.5_hormone metabolism.salicylic acid.synthesis-degradation.synthesis.SA glucosyltransferase ester and ether bond making SGE, SAG;17.8.1.1.4_hormone metabolism.salicylic acid.synthesis-degradation.synthesis.SA glucosyltransferase ether bond making SAG	UDP-xylose phenolic glycosyltransferase	0
VIT_03s0063g01890	VIT_12s0055g01110	0.779186	CI	1.1.1.1_PS.lightreaction.photosystem II.LHC-II;	LHCB6 (light harvesting complex PSII)	vv10196Photosynthesis_antenna_proteins vv50105Transport_electron_carriers
VIT_03s0063g01890	VIT_15s0046g02930	0.778644	CI	28.99_DNA.unspecified;27.3.67_RNA.regulation of transcription.putative transcription regulator	DNA-binding protein	0
VIT_03s0063g01890	VIT_14s0068g00260	0.778362	CI	29.5.5_protein.degradation.serine protease;	Serine carboxypeptidase S10	0
VIT_03s0063g01890	VIT_04s0008g05590	0.77778	CI	1.1.4.9_PS.lightreaction.ATP synthase.subunit B_ (ATPX);	F-type H+-transporting ATPase b chain CfoII	vv10190Oxidative_phosphorylation vv10195Photosynthesis vv50131Primary_active_transporter_cat_A2_to_A4
VIT_03s0063g01890	VIT_02s0012g02540	0.776664	CI	35.1.5_not assigned.no ontology.pentatricopeptide (PPR) repeat-containing protein;	Chlororespiratory reduction 4 (CRR4)	0
VIT_03s0063g01890	VIT_02s0012g00570	0.776515	CI	27.3.66_RNA.regulation of transcription.Psudo ARR transcription factor family;	Pseudo-response regulator 2 (APRR2) (TOC2)	vv30007Cytokinin_signaling vv60006ARR-B
VIT_03s0063g01890	VIT_18s0001g08110	0.775788	CI	19.2_tetrapyrrole synthesis.glu-tRNA reductase;	Glutamyl-tRNA reductase, chloroplast precursor	vv10860Porphyrin_and_chlorophyll_metabolism
VIT_03s0063g01890	VIT_04s0069g01120	0.775646	CI	11.1.8_lipid metabolism.FA synthesis and FA elongation.acyl coa ligase;	Acyl-activating enzyme 7	vv10071Fatty_acid_metabolism vv50104Group_translocators
VIT_03s0063g01890	VIT_12s0059g01870	0.775553	CI	17.2.3_hormone metabolism.auxin.induced-regulated-responsive-activated;	GH3-like protein	vv11002Auxin_biosynthesis
VIT_03s0063g01890	VIT_08s0056g01130	0.775328	CI	27.3.99_RNA.regulation of transcription.unclassified;27.3.80_RNA.regulation of transcription.zf-HD	Mini zinc finger 2 MIF2	vv60068Zf-HD
VIT_03s0063g01890	VIT_11s0016g05590	0.775037	CI	27.3.10_RNA.regulation of transcription.C2C2(Zn) YABBY family;	Axial regulator YABBY5	vv60019C2C2-YABBY
VIT_03s0063g01890	VIT_12s0035g00910	0.774937	CI	34.14_transport.unspecified cations;	Bile acid sodium symporter	vv50123Porters_cat_18_to_29
VIT_03s0063g01890	VIT_18s0001g00760	0.774849	CI	1.1.5.1_PS.lightreaction.other electron carrier (ox/red).plastocyanin;	Plastocyanin, chloroplast precursor	vv10195Photosynthesis vv50113Thylakoid_targeting_pathway
VIT_03s0063g01890	VIT_04s0023g00410	0.774576	CI	1.1.2.2_PS.lightreaction.photosystem I.PSI polypeptide subunits;	Photosystem I subunit XI (PSAL)	vv10195Photosynthesis vv50105Transport_electron_carriers
VIT_03s0063g01890	VIT_14s0068g00330	0.774218	CI	27.3.29_RNA.regulation of transcription.TCP transcription factor family;	PTF1 (plastid transcription factor 1) TCP13	vv60061TCP
VIT_03s0063g01890	VIT_04s0008g01290	0.774055	CI	27.3.9_RNA.regulation of transcription.C2C2(Zn) GATA transcription factor family;	CGA1 (cytokinin-responsive GATA factor 1)	vv30007Cytokinin_signaling vv60016C2C2-GATA
VIT_03s0063g01890	VIT_14s0006g02290	0.773991	CI	27.3.3_RNA.regulation of transcription.AP2/EREBP, APETALA2/Ethylene-responsive element binding protein family;	DREB sub A-4 of ERF/AP2 transcription factor	vv30008Ethylene_signaling vv60003AP2_EREBP
VIT_03s0091g00480	VIT_03s0091g00480	1	CI	29.5.11.4.2_protein.degradation.ubiquitin.E3.RING;	Zinc finger (C3HC4-type ring finger)	vv60078Other_zf-C3HC4
VIT_03s0091g00480	VIT_03s0091g00470	0.912581	CI	29.4_protein.postranslational modification;	Protein phosphatase 2C	0
VIT_03s0091g00480	VIT_11s0016g00710	0.892781	CI	20.1.3_stress.biotic.signalling;17.7.2_hormone metabolism.jasmonate.signal transduction	Jasmonate ZIM-domain protein 1	vv30011Jasmonate_signaling vv60069ZIM
VIT_03s0091g00480	VIT_01s0146g00250	0.891575	CI	29.4.1.57_protein.postranslational modification.kinase.receptor like cytoplasmatic kinase VII;	PBS1 (avrPphB susceptible 1)	vv34626Plant-pathogen_interaction
VIT_03s0091g00480	VIT_04s0008g06570	0.89131	CI	13.1.6.2.1_amino acid metabolism.synthesis.aromatic aa.phenylalanine and tyrosine.chorismate mutase;	Chorismate mutase, cytosolic (CM2)	vv10400Phenylalanine_tyrosine_and_tryptophan_biosynthesis
VIT_03s0091g00480	VIT_18s0001g15270	0.889104	CI	33.99_development.unspecified;27.3.21_RNA.regulation of transcription.GRAS transcription factor family	SCL1 (scarecrow-like 1)	vv60032GRAS
VIT_03s0091g00480	VIT_07s0005g02110	0.885332	CI	29.4_protein.postranslational modification;	Protein phosphatase 2C DBP	vv60024DBP
VIT_03s0091g00480	VIT_14s0066g02190	0.865751	CI	35.1_not assigned.no ontology;	CW14	0
VIT_03s0091g00480	VIT_01s0011g05350	0.864085	CI	30.2.17_signalling.receptor kinases.DUF 26;	Cysteine-rich RLK10	0
VIT_03s0091g00480	VIT_06s0004g06840	0.862825	CI	29.4_protein.postranslational modification;	Protein phosphatase 2C	0
VIT_03s0091g00480	VIT_05s0077g02320	0.861092	CI	35.1_not assigned.no ontology;	Hypoxia-responsive	0
VIT_03s0091g00480	VIT_08s0007g08360	0.859918	CI	27.3.99_RNA.regulation of transcription.unclassified;	Zf AN1 and C2H2 domain-containing stress-associated protein 11	vv60017C2H2
VIT_03s0091g00480	VIT_14s0108g00480	0.858252	CI	27.3.6_RNA.regulation of transcription.bHLH,Basic Helix-Loop-Helix family;	Basic helix-loop-helix (bHLH) family	vv60011BHLH
VIT_03s0091g00480	VIT_18s0001g13610	0.857677	CI	35.1_not assigned.no ontology;	Abhydrolase domain-containing protein 5	0
VIT_03s0091g00480	VIT_09s0002g00990	0.853294	CI	11.9.2.1_lipid metabolism.lipid degradation.lipases.triacylglycerol lipase;	Triacylglycerol lipase	vv10561Glycerolipid_metabolism
VIT_03s0091g00480	VIT_08s0007g08840	0.851113	CI	35.2_not assigned.unknown;	Glycosyl transferaseHGA1	0
VIT_03s0091g00480	VIT_08s0040g02730	0.847961	CI	31.4_cell.vesicle transport;29.3.4.99_protein.targeting.secretory pathway.unspecified;27.3.99_RNA.regulation of transcription.unclassified;	Exocyst subunit EXO70 H4	vv50111Tethering_factors
VIT_03s0091g00480	VIT_08s0007g07300	0.845169	CI	21.1_redox.thioredoxin;	Protein disulfide isomerase (PDIL) protein	0
VIT_03s0091g00480	VIT_13s0067g00700	0.841851	CI	35.2_not assigned.unknown;	Hydrolase, alpha/beta fold	0
VIT_03s0091g00480	VIT_14s0108g00890	0.840695	CI	29.7.12_protein.glycosylation.beta-1,3-galactosyltransferase(beta-1,3-GalT);	Beta-1,3-galactosyltransferase	vv10602Glycosphingolipid_biosynthesis
VIT_03s0091g00480	VIT_10s0116g00980	0.839447	CI	35.2_not assigned.unknown;	Unknown protein	0
VIT_03s0091g00480	VIT_02s0012g02190	0.839299	CI	10.2.1_cell wall.cellulose synthesis.cellulose synthase;	Cellulose synthase CSLD2	vv40006Cell_wall
VIT_03s0091g00480	VIT_19s0090g00600	0.837955	CI	35.2_not assigned.unknown;	No hit	0
VIT_03s0091g00480	VIT_14s0171g00460	0.836912	CI	18.7_Co-factor and vitamine metabolism.iron-sulphur clusters;	Nucleotide binding nubp1	vv52010ABC_transporters
VIT_03s0091g00480	VIT_08s0056g00430	0.835885	CI	35.2_not assigned.unknown;	Unknown protein	0
VIT_03s0091g00480	VIT_04s0008g00800	0.835827	CI	19.2_tetrapyrrole synthesis.ferrochelatase;	Ferrochelatase-2	vv10860Porphyrin_and_chlorophyll_metabolism
VIT_03s0091g00480	VIT_10s0003g03960	0.835231	CI	35.2_not assigned.unknown;	Unknown protein	0
VIT_03s0091g00480	VIT_16s0050g02450	0.835196	CI	35.2_not assigned.unknown;	Proline-rich cell wall protein	0
VIT_03s0091g00480	VIT_13s0067g01960	0.835105	CI	27.3.3_RNA.regulation of transcription.AP2/EREBP, APETALA2/Ethylene-responsive element binding protein family;	Dehydration-responsive element-binding protein 2C	vv30008Ethylene_signaling vv60003AP2_EREBP
VIT_03s0091g00480	VIT_10s0003g01730	0.834765	CI	29.5.11.4.2_protein.degradation.ubiquitin.E3.RING;	PUB17 (plant U- box 17)	0
VIT_03s0091g00480	VIT_12s0057g00520	0.834385	CI	29.4_protein.postranslational modification;	Serine/threonine-protein kinase WNK3	0
VIT_03s0091g00480	VIT_09s0054g00990	0.834365	CI	#N/A	No hit	0
VIT_03s0091g00480	VIT_05s0062g01140	0.834057	CI	34.3_transport.amino acids;	Aromatic and neutral transporter 1	vv50123Porters_cat_18_to_29
VIT_03s0091g00480	VIT_12s0028g03310	0.833564	CI	29.4_protein.postranslational modification;	Protein phosphatase 2C	0
VIT_03s0091g00480	VIT_11s0118g00250	0.833194	CI	35.2_not assigned.unknown;	IMP dehydrogenase/GMP reductase	vv10230Purine_metabolism
VIT_03s0091g00480	VIT_03s0038g04750	0.832768	CI	20.2.99_stress.abiotic.unspecified;	Universal stress protein (USP) family protein	0
VIT_03s0091g00480	VIT_02s0012g02090	0.832706	CI	35.2_not assigned.unknown;	Unknown protein	0
VIT_03s0091g00480	VIT_03s0088g01180	0.831073	CI	30.2.11_signalling.receptor kinases.leucine rich repeat XI;	Proline iminopeptidase	vv10330Arginine_and_proline_metabolism
VIT_03s0091g00480	VIT_06s0009g01620	0.830143	CI	35.1_not assigned.no ontology;	Harpin-induced protein	0
VIT_03s0091g00480	VIT_13s0067g00930	0.830005	CI	30.2.26_signalling.receptor kinases.crinkly like;	ACR4 (Arabidopsis CRINKLY4)	0
VIT_03s0091g00480	VIT_07s0031g02130	0.828088	CI	29.4_protein.postranslational modification;	Serine/threonine-protein kinase SRPK1	0
VIT_03s0091g00480	VIT_04s0008g00690	0.827932	CI	35.2_not assigned.unknown;	Unknown protein	0
VIT_03s0091g00480	VIT_11s0016g01440	0.826979	CI	27.3.71_RNA.regulation of transcription.SNF7;	VPS2.1 SNF7	vv50111Tethering_factors
VIT_03s0091g00480	VIT_05s0049g00510	0.824125	CI	17.5.2_hormone metabolism.ethylene.signal transduction;	Ethylene response factor ERF1	vv30008Ethylene_signaling vv30011Jasmonate_signaling vv60003AP2_EREBP
VIT_03s0091g00480	VIT_18s0164g00040	0.823909	CI	35.2_not assigned.unknown;	Unknown protein	0
VIT_03s0091g00480	VIT_11s0016g04700	0.82353	CI	11.1.10_lipid metabolism.FA synthesis and FA elongation.beta ketoacyl CoA synthase;	Beta-ketoacyl-CoA synthase	vv10061Fatty_acid_biosynthesis
VIT_03s0091g00480	VIT_03s0063g00480	0.823482	CI	33.99_development.unspecified;	DEM2	0
VIT_03s0091g00480	VIT_06s0080g00450	0.823181	CI	30.3_signalling.calcium;	Calcium-binding protein CML	vv34626Plant-pathogen_interaction
VIT_03s0091g00480	VIT_05s0077g01970	0.821869	CI	29.5.11.4.2_protein.degradation.ubiquitin.E3.RING;	Zinc finger (C3HC4-type ring finger)	vv60078Other_zf-C3HC4
VIT_03s0091g00480	VIT_08s0007g05940	0.821762	CI	35.2_not assigned.unknown;	Unknown	0
VIT_03s0091g00480	VIT_14s0030g01600	0.821298	CI	35.2_not assigned.unknown;	DNA-binding storekeeper protein	vv60030GeBP
VIT_03s0091g00480	VIT_18s0001g03580	0.821077	CI	35.2_not assigned.unknown;	Ubiquitin-fold modifier 1 precursor	0
VIT_03s0091g00480	VIT_03s0038g03960	0.820824	CI	30.3_signalling.calcium;	Calcium-dependent protein kinase 6 CPK6	vv30001ABA_signaling vv34626Plant-pathogen_interaction
VIT_03s0091g00480	VIT_12s0057g00310	0.820061	CI	35.2_not assigned.unknown;	Gamete expressed1 (GEX1)	0
VIT_03s0091g00480	VIT_18s0001g03950	0.819188	CI	29.5.11.4.2_protein.degradation.ubiquitin.E3.RING;	Pm27 protein	0
VIT_03s0091g00480	VIT_18s0001g04150	0.818947	CI	29.7_protein.glycosylation;26.2_misc.UDP glucosyl and glucoronyl transferases	Avr9 elicitor response protein	0
VIT_03s0091g00480	VIT_19s0177g00160	0.818624	CI	10.2.2_cell wall.cellulose synthesis.COBRA;	Phytochelatin synthetase	vv10251Glutamate_metabolism
VIT_03s0091g00480	VIT_12s0034g02170	0.818347	CI	35.2_not assigned.unknown;	SAG18 (Senescence associated gene 18)	0
VIT_03s0091g00480	VIT_15s0021g02790	0.818136	CI	35.1_not assigned.no ontology;	ATELC/ELC	vv50111Tethering_factors
VIT_03s0091g00480	VIT_18s0001g07090	0.817894	CI	35.2_not assigned.unknown;	Unknown protein	0
VIT_03s0091g00480	VIT_05s0020g04270	0.81732	CI	30.3_signalling.calcium;	Ca2+-ATPase 13 ACA13, plasma membrane	vv34020Calcium_signaling_pathway vv50131Primary_active_transporter_cat_A2_to_A4
VIT_03s0091g00480	VIT_17s0053g00980	0.816278	CI	20.2.1_stress.abiotic.heat;	DnaJ homolog, subfamily C, member 15	vv50132Primary_active_transporter_cat_A5_to_A8
VIT_03s0091g00480	VIT_01s0010g02260	0.815425	CI	35.2_not assigned.unknown;	Esterase	0
VIT_03s0091g00480	VIT_11s0016g01750	0.814829	CI	35.2_not assigned.unknown;	Unknown protein	0
VIT_03s0091g00480	VIT_19s0014g04940	0.814464	CI	27.3.21_RNA.regulation of transcription.GRAS transcription factor family;	Chitin-inducible gibberellin-responsive protein 1	vv30010Gibberellin_signaling vv60032GRAS
VIT_03s0091g00480	VIT_02s0033g00380	0.813812	CI	35.2_not assigned.unknown;	Myb VvMYBA1	vv60044MYB
VIT_03s0091g00480	VIT_05s0020g04450	0.813757	CI	30.5_signalling.G-proteins;	G-protein gamma subunit 1 (AGG1)	0
VIT_03s0091g00480	VIT_09s0096g00210	0.813523	CI	16.2_secondary metabolism.phenylpropanoids;	Coniferyl alcohol acyltransferase	vv10940Phenylpropanoid_biosynthesis
VIT_03s0091g00480	VIT_05s0077g00730	0.813168	CI	27.3.32_RNA.regulation of transcription.WRKY domain transcription factor family;	WRKY DNA-binding protein 48	vv60066WRKY
VIT_03s0091g00480	VIT_17s0000g07670	0.812958	CI	16.4.2.1_secondary metabolism.N misc.betaine.betaine-aldehyde dehydrogenase;	Betaine-aldehyde dehydrogenase	vv10260Glycine_serine_and_threonine_metabolism vv50101Channels_and_pores
VIT_03s0091g00480	VIT_02s0025g01430	0.812384	CI	35.2_not assigned.unknown;	Zinc finger (C3HC4-type ring finger) family protein ATL1E	vv60078Other_zf-C3HC4
VIT_03s0091g00480	VIT_02s0012g01580	0.811798	CI	35.2_not assigned.unknown;	Unknown protein	0
VIT_03s0091g00480	VIT_01s0011g03850	0.811203	CI	35.2_not assigned.unknown;	Unknown protein	0
VIT_03s0091g00480	VIT_06s0004g06580	0.810905	CI	3.5_minor CHO metabolism.others;	PfkB-type carbohydrate kinase	0
VIT_03s0091g00480	VIT_13s0064g01110	0.810657	CI	35.2_not assigned.unknown;	No hit	0
VIT_03s0091g00480	VIT_11s0016g03330	0.810499	CI	35.2_not assigned.unknown;	Unknown protein	0
VIT_03s0091g00480	VIT_17s0000g05530	0.809544	CI	20.2.1_stress.abiotic.heat;	DnaJ homolog, subfamily B, member 4	vv50132Primary_active_transporter_cat_A5_to_A8
VIT_03s0091g00480	VIT_14s0171g00150	0.809544	CI	30.3_signalling.calcium;	Avr9/Cf-9 rapidly elicited protein 57	0
VIT_03s0091g00480	VIT_11s0052g00080	0.809316	CI	35.2_not assigned.unknown;	Unknown protein	0
VIT_03s0091g00480	VIT_12s0028g03580	0.809203	CI	29.4_protein.postranslational modification;	Lectin-receptor like protein kinase 3	0
VIT_03s0091g00480	VIT_11s0052g00580	0.808957	CI	35.2_not assigned.unknown;	No hit	0
VIT_03s0091g00480	VIT_08s0056g01600	0.808703	CI	35.2_not assigned.unknown;	No hit	0
VIT_03s0091g00480	VIT_17s0000g08370	0.807812	CI	20.2.3_stress.abiotic.drought/salt;	RCD one 2 (SRO2)	0
VIT_03s0091g00480	VIT_02s0033g00390	0.807722	CI	27.3.25_RNA.regulation of transcription.MYB domain transcription factor family;16.8.1_secondary metabolism.flavonoids.anthocyanins	Myb domain protein 113	vv60044MYB
VIT_03s0091g00480	VIT_06s0004g04180	0.807185	CI	27.3.11_RNA.regulation of transcription.C2H2 zinc finger family;	Zinc finger (C2H2 type) protein (ZAT11)	vv60017C2H2
VIT_03s0091g00480	VIT_04s0008g04700	0.806837	CI	28.1.3.2.1_DNA.synthesis/chromatin structure.histone.core.H2A;	Histone H2A variant 3 HTA9	0
VIT_03s0091g00480	VIT_12s0028g03010	0.806724	CI	21.4_redox.glutaredoxins;	Glutaredoxin	0
VIT_03s0091g00480	VIT_06s0080g00830	0.806638	CI	35.2_not assigned.unknown;	Unknown protein	0
VIT_03s0091g00480	VIT_04s0044g01230	0.805938	CI	35.2_not assigned.unknown;	Unknown	0
VIT_03s0091g00480	VIT_14s0108g01520	0.805531	CI	26.2_misc.UDP glucosyl and glucoronyl transferases;	Glycosyl transferase family 8 protein	0
VIT_03s0091g00480	VIT_00s0317g00060	0.805047	CI	35.2_not assigned.unknown;	Unknown protein	0
VIT_03s0091g00480	VIT_17s0000g06000	0.804666	CI	27.3.6_RNA.regulation of transcription.bHLH,Basic Helix-Loop-Helix family;	Basic helix-loop-helix (bHLH) family	vv60011BHLH
VIT_03s0091g00480	VIT_07s0104g01080	0.803656	CI	35.1_not assigned.no ontology;	NPL4	vv24141Protein_processing_in_endoplasmic_reticulum vv50133Primary_active_transporter_cat_A9_to_A18
VIT_03s0091g00480	VIT_13s0067g02000	0.802803	CI	35.2_not assigned.unknown;	Unknown protein	0
VIT_03s0091g00480	VIT_09s0002g01810	0.802723	CI	29.3.2_protein.targeting.mitochondria;	Import inner membrane translocase subunit Tim17/Tim22/Tim23	vv50132Primary_active_transporter_cat_A5_to_A8
VIT_03s0091g00480	VIT_05s0020g04280	0.80267	CI	30.3_signalling.calcium;	Ca2+-ATPase 13 ACA13, plasma membrane	vv34020Calcium_signaling_pathway vv50131Primary_active_transporter_cat_A2_to_A4
VIT_03s0091g00480	VIT_01s0011g02130	0.802407	CI	35.1_not assigned.no ontology;	Peptidoglycan-binding LysM domain-containing protein	0
VIT_03s0091g00480	VIT_06s0009g03430	0.802276	CI	29.5.11.4.2_protein.degradation.ubiquitin.E3.RING;	Zinc finger (C3HC4-type ring finger)	vv60078Other_zf-C3HC4
VIT_03s0091g00480	VIT_07s0005g04490	0.802189	CI	33.99_development.unspecified;	Transducin protein	0
VIT_03s0091g00480	VIT_05s0077g00850	0.802151	CI	29.5.11.3_protein.degradation.ubiquitin.E2;29.5.11_protein.degradation.ubiquitin	Ubiquitin-conjugating enzyme E2 O	vv24120Ubiquitin_mediated_proteolysis
VIT_03s0091g00480	VIT_16s0100g00400	0.801888	CI	27.3.3_RNA.regulation of transcription.AP2/EREBP, APETALA2/Ethylene-responsive element binding protein family;	Ethylene-responsive transcription factor ERF025	vv30008Ethylene_signaling vv60003AP2_EREBP
VIT_04s0008g02290	VIT_04s0008g02290	1	CI	17.1.2_hormone metabolism.abscisic acid.signal transduction;	ABI3-interacting protein 2	vv30001ABA_signaling
VIT_04s0008g02290	VIT_18s0117g00130	0.942655	CI	35.1_not assigned.no ontology;	Pi starvation-induced protein	0
VIT_04s0008g02290	VIT_18s0001g03580	0.941372	CI	35.2_not assigned.unknown;	Ubiquitin-fold modifier 1 precursor	0
VIT_04s0008g02290	VIT_05s0049g00760	0.939427	CI	35.2_not assigned.unknown;	No hit	0
VIT_04s0008g02290	VIT_01s0146g00260	0.935373	CI	33.99_development.unspecified;	Nodulin MtN3	0
VIT_04s0008g02290	VIT_04s0210g00220	0.934862	CI	29.5.11.1_protein.degradation.ubiquitin.ubiquitin;29.5.11_protein.degradation.ubiquitin	Ubiquilin-1	vv24141Protein_processing_in_endoplasmic_reticulum
VIT_04s0008g02290	VIT_05s0049g00510	0.933171	CI	17.5.2_hormone metabolism.ethylene.signal transduction;	Ethylene response factor ERF1	vv30008Ethylene_signaling vv30011Jasmonate_signaling vv60003AP2_EREBP
VIT_04s0008g02290	VIT_02s0012g00500	0.93085	CI	35.2_not assigned.unknown;	Invertase/pectin methylesterase inhibitor	vv40006Cell_wall
VIT_04s0008g02290	VIT_14s0068g01400	0.930572	CI	35.1_not assigned.no ontology;	UPF0497 family	0
VIT_04s0008g02290	VIT_05s0020g04150	0.928973	CI	31.4_cell.vesicle transport;	Emp24/gp25L/p24	vv50110Protein_coat
VIT_04s0008g02290	VIT_14s0060g02280	0.928403	CI	29.5.11.4.2_protein.degradation.ubiquitin.E3.RING;	Zinc finger (C3HC4-type ring finger)	vv60078Other_zf-C3HC4
VIT_04s0008g02290	VIT_05s0020g02430	0.92812	CI	35.1_not assigned.no ontology;	Protein FBL4	0
VIT_04s0008g02290	VIT_12s0057g00310	0.924898	CI	35.2_not assigned.unknown;	Gamete expressed1 (GEX1)	0
VIT_04s0008g02290	VIT_08s0056g00710	0.924761	CI	29.4_protein.postranslational modification;	Protein kinase C inhibitor	0
VIT_04s0008g02290	VIT_12s0034g02170	0.923552	CI	35.2_not assigned.unknown;	SAG18 (Senescence associated gene 18)	0
VIT_04s0008g02290	VIT_18s0001g05770	0.923233	CI	35.1_not assigned.no ontology;	Protein phosphatase methylesterase 1	vv10650Butanoate_metabolism
VIT_04s0008g02290	VIT_07s0005g01250	0.920329	CI	35.2_not assigned.unknown;	Unknown protein	0
VIT_04s0008g02290	VIT_14s0108g00950	0.920192	CI	17.2.2_hormone metabolism.auxin.signal transduction;	Unknown protein	0
VIT_04s0008g02290	VIT_02s0033g00390	0.919983	CI	27.3.25_RNA.regulation of transcription.MYB domain transcription factor family;16.8.1_secondary metabolism.flavonoids.anthocyanins	Myb domain protein 113	vv60044MYB
VIT_04s0008g02290	VIT_09s0018g01940	0.918928	CI	8.1.1.1_TCA / org transformation.TCA.pyruvate DH.E1;	Pyruvate dehydrogenase E1 component alpha subunit	vv10010Glycolysis vv10252Alanine_and_aspartate_metabolism vv10290Valine_leucine_and_isoleucine_biosynthesis vv10620Pyruvate_metabolism vv10650Butanoate_metabolism vv11002Auxin_biosynthesis
VIT_04s0008g02290	VIT_15s0046g02370	0.918776	CI	35.2_not assigned.unknown;	Unknown protein	0
VIT_04s0008g02290	VIT_05s0020g04550	0.918742	CI	35.2_not assigned.unknown;	No hit	0
VIT_04s0008g02290	VIT_07s0005g03310	0.918666	CI	31.1.1.1.2_cell.organisation.cytoskeleton.actin.actin depolymerizing factors;	Cofilin	vv44810Regulation_of_actin_cytoskeleton
VIT_04s0008g02290	VIT_02s0033g00380	0.918011	CI	35.2_not assigned.unknown;	Myb VvMYBA1	vv60044MYB
VIT_04s0008g02290	VIT_02s0025g02470	0.917985	CI	35.2_not assigned.unknown;	Unknown protein	0
VIT_04s0008g02290	VIT_07s0031g02130	0.917033	CI	29.4_protein.postranslational modification;	Serine/threonine-protein kinase SRPK1	0
VIT_04s0008g02290	VIT_13s0067g02000	0.915904	CI	35.2_not assigned.unknown;	Unknown protein	0
VIT_04s0008g02290	VIT_11s0016g04530	0.913524	CI	35.2_not assigned.unknown;	Unknown protein	0
VIT_04s0008g02290	VIT_17s0000g02130	0.913275	CI	35.2_not assigned.unknown;	Transposase, IS4	0
VIT_04s0008g02290	VIT_19s0090g01370	0.912532	CI	35.2_not assigned.unknown;	No hit	0
VIT_04s0008g02290	VIT_18s0122g00500	0.911652	CI	27.3.35_RNA.regulation of transcription.bZIP transcription factor family;	BZIP transcription factor BZIP60	vv60012BZIP
VIT_04s0008g02290	VIT_18s0072g01010	0.911252	CI	29.2.5_protein.synthesis.release;	Peptide chain release factor eRF subunit 1	vv23015mRNA_surveillance_pathway
VIT_04s0008g02290	VIT_18s0001g14750	0.910665	CI	27.3.99_RNA.regulation of transcription.unclassified;	Zinc finger (FYVE type) VPS19	vv50111Tethering_factors
VIT_04s0008g02290	VIT_00s0404g00080	0.909518	CI	29.3.4.3_protein.targeting.secretory pathway.vacuole;	Vacuolar protein sorting 28	vv50111Tethering_factors
VIT_04s0008g02290	VIT_00s0207g00090	0.907865	CI	29.5.11.4.2_protein.degradation.ubiquitin.E3.RING;	Ring zinc finger ariadne protein ARI5	0
VIT_04s0008g02290	VIT_04s0008g00800	0.907759	CI	19.2_tetrapyrrole synthesis.ferrochelatase;	Ferrochelatase-2	vv10860Porphyrin_and_chlorophyll_metabolism
VIT_04s0008g02290	VIT_10s0071g00740	0.907469	CI	35.2_not assigned.unknown;	No hit	0
VIT_04s0008g02290	VIT_17s0000g06580	0.907249	CI	31.4_cell.vesicle transport;	Vesicle transport v-SNARE 11	vv24130SNARE_interactions_in_vesicular_transport
VIT_04s0008g02290	VIT_01s0127g00680	0.906909	CI	35.1_not assigned.no ontology;	SRO2 (similar to rcd one 2)	vv10760Nicotinate_and_nicotinamide_metabolism
VIT_04s0008g02290	VIT_18s0001g01060	0.906796	CI	29.5.11.4.2_protein.degradation.ubiquitin.E3.RING;	Zinc finger (C3HC4-type ring finger)	vv60078Other_zf-C3HC4
VIT_04s0008g02290	VIT_11s0016g02670	0.906461	CI	35.2_not assigned.unknown;	Unknown protein	0
VIT_04s0008g02290	VIT_04s0023g02510	0.906265	CI	26.2_misc.UDP glucosyl and glucoronyl transferases;	Glycosyl transferase family 1 protein	0
VIT_04s0008g02290	VIT_08s0007g02870	0.906118	CI	27.1_RNA.processing;	DCP1 (decapping 1)	vv50133Primary_active_transporter_cat_A9_to_A18
VIT_04s0008g02290	VIT_11s0016g05600	0.906105	CI	29.5.11.4.2_protein.degradation.ubiquitin.E3.RING;	Zinc finger (ubiquitin-hydrolase) domain-containing	vv60080Other_zf
VIT_04s0008g02290	VIT_16s0098g01200	0.904923	CI	7.1.2_OPP.oxidative PP.6-phosphogluconolactonase;	6-phosphogluconolactonase	vv10030Pentose_phosphate
VIT_04s0008g02290	VIT_00s0265g00130	0.904532	CI	35.2_not assigned.unknown;	Unknown protein	0
VIT_04s0008g02290	VIT_05s0020g01430	0.904335	CI	31.4_cell.vesicle transport;	Vesicle-associated membrane protein 72	vv24130SNARE_interactions_in_vesicular_transport vv50101Channels_and_pores
VIT_04s0008g02290	VIT_00s0264g00060	0.90421	CI	35.2_not assigned.unknown;	Unknown	0
VIT_04s0008g02290	VIT_14s0030g01600	0.904161	CI	35.2_not assigned.unknown;	DNA-binding storekeeper protein	vv60030GeBP
VIT_04s0008g02290	VIT_08s0032g00460	0.903572	CI	35.2_not assigned.unknown;	No hit	0
VIT_04s0008g02290	VIT_08s0007g08840	0.903343	CI	35.2_not assigned.unknown;	Glycosyl transferaseHGA1	0
VIT_04s0008g02290	VIT_05s0077g00650	0.902154	CI	27.1.3.1_RNA.processing.3 end processing.PAP;	Poly(A) polymerase	vv23015mRNA_surveillance_pathway
VIT_04s0008g02290	VIT_14s0060g02260	0.901494	CI	29.5.11.20_protein.degradation.ubiquitin.proteasom;	Proteasome 26S AAA-ATPase subunit (RPT5a)	vv23050Proteasome
VIT_04s0008g02290	VIT_03s0038g00590	0.901026	CI	35.2_not assigned.unknown;	Unknown protein	0
VIT_04s0008g02290	VIT_10s0003g03960	0.90099	CI	35.2_not assigned.unknown;	Unknown protein	0
VIT_04s0008g02290	VIT_08s0105g00440	0.900833	CI	15_metal handling;	Selenoprotein	0
VIT_04s0008g02290	VIT_11s0016g05730	0.900506	CI	28.1_DNA.synthesis/chromatin structure;	CUE domain containing protein	0
VIT_04s0008g02290	VIT_13s0067g00550	0.900199	CI	35.2_not assigned.unknown;	Clathrin, light polypeptide B	vv50110Protein_coat
VIT_04s0008g02290	VIT_11s0016g04520	0.899877	CI	35.1_not assigned.no ontology;	Transmembrane protein 19	0
VIT_04s0008g02290	VIT_01s0011g02130	0.89887	CI	35.1_not assigned.no ontology;	Peptidoglycan-binding LysM domain-containing protein	0
VIT_04s0008g02290	VIT_13s0158g00100	0.898414	CI	33.99_development.unspecified;	MADS-box agamous-like 15	vv60042MADS
VIT_04s0008g02290	VIT_05s0077g01350	0.897971	CI	35.2_not assigned.unknown;	Mov34 STAM-binding protein	vv50111Tethering_factors
VIT_04s0008g02290	VIT_05s0049g00520	0.897842	CI	35.2_not assigned.unknown;	No hit	0
VIT_04s0008g02290	VIT_08s0040g02880	0.897516	CI	35.2_not assigned.unknown;	Unknown protein	0
VIT_04s0008g02290	VIT_14s0108g00800	0.897428	CI	#N/A	No hit	0
VIT_04s0008g02290	VIT_01s0146g00270	0.897199	CI	11.9.4.14_lipid metabolism.lipid degradation.beta-oxidation.enoyl isomerase;	Delta3,5-delta2,4-dienoyl-CoA isomerase	vv10062Fatty_acid_elongation_in_mitochondria vv10071Fatty_acid_metabolism vv10280Valine_leucine_and_isoleucine_degradation vv10380Tryptophan_metabolism vv10410Beta-alanine_metabolism vv10640Propanoate_metabolism vv10650Butanoate_metabolism
VIT_04s0008g02290	VIT_19s0015g00930	0.896659	CI	35.2_not assigned.unknown;	Hydroxyproline-rich glycoprotein	vv40006Cell_wall
VIT_04s0008g02290	VIT_06s0004g08300	0.896521	CI	29.5.11.4.2_protein.degradation.ubiquitin.E3.RING;	Zinc finger (C3HC4-type ring finger)	vv60078Other_zf-C3HC4
VIT_04s0008g02290	VIT_10s0116g00980	0.896256	CI	35.2_not assigned.unknown;	Unknown protein	0
VIT_04s0008g02290	VIT_16s0098g01110	0.895281	CI	27.3.50_RNA.regulation of transcription.General Transcription;	GIF2 (GRF1- interacting factor 2)	vv60031GIF
VIT_04s0008g02290	VIT_09s0018g01370	0.8946	CI	29.4_protein.postranslational modification;	STE20/SPS1 proline-alanine-rich protein kinase	0
VIT_04s0008g02290	VIT_09s0002g07110	0.894546	CI	29.4_protein.postranslational modification;	KEG (keep on going)	vv30001ABA_signaling
VIT_04s0008g02290	VIT_10s0003g00510	0.894523	CI	35.2_not assigned.unknown;	Transcription elongation factor 1	0
VIT_04s0008g02290	VIT_08s0007g07440	0.894078	CI	35.1.12_not assigned.no ontology.pumilio/Puf RNA-binding domain-containing protein;	PUMILIO 12 (APUM12)	vv60018C3H
VIT_04s0008g02290	VIT_13s0067g03530	0.893793	CI	26.8_misc.nitrilases, *nitrile lyases, berberine bridge enzymes, reticuline oxidases, troponine reductases;	Nitrilase	vv10910Nitrogen_metabolism vv11002Auxin_biosynthesis
VIT_04s0008g02290	VIT_13s0067g01780	0.893606	CI	26.13_misc.acid and other phosphatases;	Histidine acid phosphatase	vv10740Riboflavin_metabolism
VIT_04s0008g02290	VIT_01s0010g02260	0.893515	CI	35.2_not assigned.unknown;	Esterase	0
VIT_04s0008g02290	VIT_15s0048g00830	0.893392	CI	27.3.37_RNA.regulation of transcription.AS2,Lateral Organ Boundaries Gene Family;	LOB domain-containing 18 (Asymmetric leaves 2-like protein 20)	vv60007AS2
VIT_04s0008g02290	VIT_08s0007g04470	0.893322	CI	35.2_not assigned.unknown;	Vacuolar protein sorting 37C	vv50111Tethering_factors
VIT_04s0008g02290	VIT_15s0048g02030	0.893297	CI	29.5.11.4.2_protein.degradation.ubiquitin.E3.RING;	Zinc finger (C3HC4-type ring finger)	vv60078Other_zf-C3HC4
VIT_04s0008g02290	VIT_12s0059g01270	0.89326	CI	35.1_not assigned.no ontology;	Drug/metabolite transporter DMT family transporter	vv50122Porters_cat_7_to_17
VIT_04s0008g02290	VIT_15s0021g01810	0.893242	CI	29.5.11.4.3.2_protein.degradation.ubiquitin.E3.SCF.FBOX;29.5.11.4.2_protein.degradation.ubiquitin.E3.RING	Armadillo/beta-catenin repeat family protein	0
VIT_04s0008g02290	VIT_09s0018g01390	0.893217	CI	29.4_protein.postranslational modification;	STE20/SPS1 proline-alanine-rich protein kinase	0
VIT_04s0008g02290	VIT_10s0003g02450	0.892835	CI	16.8.4_secondary metabolism.flavonoids.flavonols;	flavonol synthase	vv10941Flavonoid_biosynthesis
VIT_04s0008g02290	VIT_05s0077g00730	0.892721	CI	27.3.32_RNA.regulation of transcription.WRKY domain transcription factor family;	WRKY DNA-binding protein 48	vv60066WRKY
VIT_04s0008g02290	VIT_09s0018g01420	0.892646	CI	35.1_not assigned.no ontology;	Serine incorporator 3	0
VIT_04s0008g02290	VIT_07s0141g00790	0.892496	CI	35.1_not assigned.no ontology;	Unknown protein	0
VIT_04s0008g02290	VIT_04s0044g01230	0.892471	CI	35.2_not assigned.unknown;	Unknown	0
VIT_04s0008g02290	VIT_09s0018g01740	0.892415	CI	35.2_not assigned.unknown;	Unknown	0
VIT_04s0008g02290	VIT_08s0007g07300	0.892372	CI	21.1_redox.thioredoxin;	Protein disulfide isomerase (PDIL) protein	0
VIT_04s0008g02290	VIT_08s0056g00250	0.892286	CI	35.1_not assigned.no ontology;	Harpin-induced 1	0
VIT_04s0008g02290	VIT_14s0171g00260	0.892234	CI	35.2_not assigned.unknown;	Phosducin	0
VIT_04s0008g02290	VIT_14s0171g00460	0.891831	CI	18.7_Co-factor and vitamine metabolism.iron-sulphur clusters;	Nucleotide binding nubp1	vv52010ABC_transporters
VIT_04s0008g02290	VIT_09s0002g08930	0.891687	CI	35.2_not assigned.unknown;	Calcium ion binding	0
VIT_04s0008g02290	VIT_06s0009g03120	0.891604	CI	26.1_misc.cytochrome P450;16.5.1.1.3.1_secondary metabolism.sulfur-containing.glucosinolates.synthesis.indole.CYP79B2 monooxygenase;16.5.1.1.2.1_secondary metabolism.sulfur-containing.glucosinolates.synthesis.aromatic.CYP79A2 monooxygenase;	Cytochrome P450, family 79, subfamily A, polypeptide 2	vv10966Glucosinolate_biosynthesis
VIT_04s0008g02290	VIT_08s0056g01600	0.891414	CI	35.2_not assigned.unknown;	No hit	0
VIT_04s0008g02290	VIT_11s0016g04920	0.890879	CI	35.2_not assigned.unknown;	Early nodulin 93	0
VIT_04s0008g02290	VIT_01s0244g00010	0.890377	CI	27.3.6_RNA.regulation of transcription.bHLH,Basic Helix-Loop-Helix family;	Basic helix-loop-helix (bHLH) family	vv60011BHLH
VIT_04s0008g02290	VIT_11s0016g01440	0.890362	CI	27.3.71_RNA.regulation of transcription.SNF7;	VPS2.1 SNF7	vv50111Tethering_factors
VIT_04s0008g02290	VIT_11s0016g03780	0.890262	CI	17.2.3_hormone metabolism.auxin.induced-regulated-responsive-activated;	Continuous vascular ring (COV1)	vv30003Auxin_signaling
VIT_04s0008g02290	VIT_07s0141g00580	0.890079	CI	26.2_misc.UDP glucosyl and glucoronyl transferases;	Glycosyl transferase family 8 protein	0
VIT_04s0008g04280	VIT_04s0008g04280	1	CI	29.5.11.4.2_protein.degradation.ubiquitin.E3.RING;	Zinc finger (C3HC4-type ring finger)	vv60078Other_zf-C3HC4
VIT_04s0008g04280	VIT_09s0018g01390	0.934484	CI	29.4_protein.postranslational modification;	STE20/SPS1 proline-alanine-rich protein kinase	0
VIT_04s0008g04280	VIT_09s0018g01370	0.932355	CI	29.4_protein.postranslational modification;	STE20/SPS1 proline-alanine-rich protein kinase	0
VIT_04s0008g04280	VIT_01s0146g00270	0.931306	CI	11.9.4.14_lipid metabolism.lipid degradation.beta-oxidation.enoyl isomerase;	Delta3,5-delta2,4-dienoyl-CoA isomerase	vv10062Fatty_acid_elongation_in_mitochondria vv10071Fatty_acid_metabolism vv10280Valine_leucine_and_isoleucine_degradation vv10380Tryptophan_metabolism vv10410Beta-alanine_metabolism vv10640Propanoate_metabolism vv10650Butanoate_metabolism
VIT_04s0008g04280	VIT_02s0033g00390	0.92818	CI	27.3.25_RNA.regulation of transcription.MYB domain transcription factor family;16.8.1_secondary metabolism.flavonoids.anthocyanins	Myb domain protein 113	vv60044MYB
VIT_04s0008g04280	VIT_06s0009g01140	0.925802	CI	34.3_transport.amino acids;	Amino acid permease	vv50123Porters_cat_18_to_29
VIT_04s0008g04280	VIT_02s0033g00380	0.92207	CI	35.2_not assigned.unknown;	Myb VvMYBA1	vv60044MYB
VIT_04s0008g04280	VIT_18s0001g03580	0.920622	CI	35.2_not assigned.unknown;	Ubiquitin-fold modifier 1 precursor	0
VIT_04s0008g04280	VIT_04s0210g00220	0.920407	CI	29.5.11.1_protein.degradation.ubiquitin.ubiquitin;29.5.11_protein.degradation.ubiquitin	Ubiquilin-1	vv24141Protein_processing_in_endoplasmic_reticulum
VIT_04s0008g04280	VIT_05s0049g00510	0.91857	CI	17.5.2_hormone metabolism.ethylene.signal transduction;	Ethylene response factor ERF1	vv30008Ethylene_signaling vv30011Jasmonate_signaling vv60003AP2_EREBP
VIT_04s0008g04280	VIT_15s0046g02370	0.916567	CI	35.2_not assigned.unknown;	Unknown protein	0
VIT_04s0008g04280	VIT_12s0057g00310	0.916191	CI	35.2_not assigned.unknown;	Gamete expressed1 (GEX1)	0
VIT_04s0008g04280	VIT_14s0068g01400	0.914875	CI	35.1_not assigned.no ontology;	UPF0497 family	0
VIT_04s0008g04280	VIT_07s0031g01860	0.91485	CI	34.11_transport.NDP-sugars at the ER;	Glucose-6-phosphate/phosphate translocator	vv50122Porters_cat_7_to_17
VIT_04s0008g04280	VIT_14s0108g00950	0.912897	CI	17.2.2_hormone metabolism.auxin.signal transduction;	Unknown protein	0
VIT_04s0008g04280	VIT_00s0207g00090	0.91276	CI	29.5.11.4.2_protein.degradation.ubiquitin.E3.RING;	Ring zinc finger ariadne protein ARI5	0
VIT_04s0008g04280	VIT_13s0067g00280	0.911889	CI	31.4_cell.vesicle transport;	Syntaxin 5	vv24130SNARE_interactions_in_vesicular_transport vv50101Channels_and_pores
VIT_04s0008g04280	VIT_12s0034g02170	0.911663	CI	35.2_not assigned.unknown;	SAG18 (Senescence associated gene 18)	0
VIT_04s0008g04280	VIT_06s0080g00830	0.911373	CI	35.2_not assigned.unknown;	Unknown protein	0
VIT_04s0008g04280	VIT_11s0016g05600	0.91086	CI	29.5.11.4.2_protein.degradation.ubiquitin.E3.RING;	Zinc finger (ubiquitin-hydrolase) domain-containing	vv60080Other_zf
VIT_04s0008g04280	VIT_04s0023g02040	0.910274	CI	31.4_cell.vesicle transport;29.3.4.1_protein.targeting.secretory pathway.ER	Endoplasmatic reticulum retrieval protein 1B	vv50109Incompletely_characterized_transport_systems
VIT_04s0008g04280	VIT_10s0003g03960	0.909641	CI	35.2_not assigned.unknown;	Unknown protein	0
VIT_04s0008g04280	VIT_18s0001g08540	0.908433	CI	20.2.1_stress.abiotic.heat;	Molecular chaperone DnaJ	vv50132Primary_active_transporter_cat_A5_to_A8
VIT_04s0008g04280	VIT_00s0404g00080	0.908406	CI	29.3.4.3_protein.targeting.secretory pathway.vacuole;	Vacuolar protein sorting 28	vv50111Tethering_factors
VIT_04s0008g04280	VIT_14s0060g02280	0.9078	CI	29.5.11.4.2_protein.degradation.ubiquitin.E3.RING;	Zinc finger (C3HC4-type ring finger)	vv60078Other_zf-C3HC4
VIT_04s0008g04280	VIT_06s0009g03120	0.906252	CI	26.1_misc.cytochrome P450;16.5.1.1.3.1_secondary metabolism.sulfur-containing.glucosinolates.synthesis.indole.CYP79B2 monooxygenase;16.5.1.1.2.1_secondary metabolism.sulfur-containing.glucosinolates.synthesis.aromatic.CYP79A2 monooxygenase;	Cytochrome P450, family 79, subfamily A, polypeptide 2	vv10966Glucosinolate_biosynthesis
VIT_04s0008g04280	VIT_15s0107g00410	0.905785	CI	20.1_stress.biotic;	Pleckstriny (PH) domain-containing protein	0
VIT_04s0008g04280	VIT_03s0038g03630	0.904834	CI	29.5.11.4.3.2_protein.degradation.ubiquitin.E3.SCF.FBOX;	F-box domain containing protein	0
VIT_04s0008g04280	VIT_18s0072g00670	0.904404	CI	27.3.30_RNA.regulation of transcription.Trihelix, Triple-Helix transcription factor family;	GT2-like trihelix DNA-binding protein	vv60062Trihelix
VIT_04s0008g04280	VIT_07s0005g01250	0.903558	CI	35.2_not assigned.unknown;	Unknown protein	0
VIT_04s0008g04280	VIT_07s0031g00840	0.903447	CI	35.2_not assigned.unknown;	Unknown protein	0
VIT_04s0008g04280	VIT_08s0007g07310	0.903352	CI	35.2_not assigned.unknown;	No hit	0
VIT_04s0008g04280	VIT_15s0021g01810	0.902882	CI	29.5.11.4.3.2_protein.degradation.ubiquitin.E3.SCF.FBOX;29.5.11.4.2_protein.degradation.ubiquitin.E3.RING	Armadillo/beta-catenin repeat family protein	0
VIT_04s0008g04280	VIT_12s0035g01890	0.902649	CI	27.4_RNA.RNA binding;	RNA recognition motif (RRM)-containing	0
VIT_04s0008g04280	VIT_19s0090g00240	0.902025	CI	20.1_stress.biotic;	R protein disease resistance protein	vv34627R_proteins_from_Plant-pathogen_interaction
VIT_04s0008g04280	VIT_18s0041g00730	0.901771	CI	29.2.5_protein.synthesis.release;	Peptide chain release factor eRF subunit 1	vv23015mRNA_surveillance_pathway
VIT_04s0008g04280	VIT_05s0077g01350	0.901722	CI	35.2_not assigned.unknown;	Mov34 STAM-binding protein	vv50111Tethering_factors
VIT_04s0008g04280	VIT_05s0102g00160	0.901234	CI	29.5.11.4.2_protein.degradation.ubiquitin.E3.RING;	Zinc finger (Ran-binding)	vv60080Other_zf
VIT_04s0008g04280	VIT_14s0068g00840	0.900535	CI	31.2_cell.division;	RBR1 (retinoblastoma-related 1)	vv44110Cell_cycle vv60051RB
VIT_04s0008g04280	VIT_01s0011g02130	0.899795	CI	35.1_not assigned.no ontology;	Peptidoglycan-binding LysM domain-containing protein	0
VIT_04s0008g04280	VIT_08s0032g00840	0.899558	CI	2.1.1.2_major CHO metabolism.synthesis.sucrose.SPP;	Sucrose-phosphatase.	vv10500Starch_and_sucrose_metabolism
VIT_04s0008g04280	VIT_13s0067g01780	0.899266	CI	26.13_misc.acid and other phosphatases;	Histidine acid phosphatase	vv10740Riboflavin_metabolism
VIT_04s0008g04280	VIT_08s0007g06660	0.898781	CI	29.5.11.4.2_protein.degradation.ubiquitin.E3.RING;	E3 ubiquitin-protein ligase RNF5	vv24141Protein_processing_in_endoplasmic_reticulum vv60078Other_zf-C3HC4
VIT_04s0008g04280	VIT_09s0018g01740	0.898419	CI	35.2_not assigned.unknown;	Unknown	0
VIT_04s0008g04280	VIT_17s0000g00410	0.898412	CI	35.2_not assigned.unknown;	No hit	0
VIT_04s0008g04280	VIT_05s0094g00900	0.898153	CI	30.6_signalling.MAP kinases;	MAPK (MPK6)	vv30008Ethylene_signaling vv34626Plant-pathogen_interaction
VIT_04s0008g04280	VIT_15s0024g00280	0.897868	CI	34.14_transport.unspecified cations;	Na+/H+ antiporter, isoform 6	vv50124Porters_cat_30_to_64
VIT_04s0008g04280	VIT_08s0007g07300	0.897371	CI	21.1_redox.thioredoxin;	Protein disulfide isomerase (PDIL) protein	0
VIT_04s0008g04280	VIT_18s0001g12240	0.896987	CI	29.2.5_protein.synthesis.release;	Peptide chain release factor eRF subunit 1	vv23015mRNA_surveillance_pathway
VIT_04s0008g04280	VIT_05s0124g00410	0.896831	CI	29.5_protein.degradation;	UBX domain-containing protein	0
VIT_04s0008g04280	VIT_05s0062g01060	0.896214	CI	33.99_development.unspecified;	WD-40 repeat	0
VIT_04s0008g04280	VIT_01s0011g04960	0.896123	CI	23.3.2.2_nucleotide metabolism.salvage.nucleoside kinases.uridine kinase;	Unknown protein	0
VIT_04s0008g04280	VIT_02s0033g00450	0.896012	CI	27.3.25_RNA.regulation of transcription.MYB domain transcription factor family;16.8.1_secondary metabolism.flavonoids.anthocyanins	Myb VvMYBA3 [Vitis vinifera]	vv60044MYB
VIT_04s0008g04280	VIT_04s0043g00760	0.895948	CI	29.7_protein.glycosylation;	UDP-N-acetylglucosamine--peptide N-acetylglucosaminyltransferase SEC	vv10530Aminosugars_metabolism
VIT_04s0008g04280	VIT_18s0001g01640	0.895919	CI	10.1.1.20_cell wall.precursor synthesis.NDP sugar pyrophosphorylase.multiple NDP-Sugars;	UDP-sugar pyrophospharylase	vv10530Aminosugars_metabolism
VIT_04s0008g04280	VIT_00s0201g00070	0.895899	CI	28.2_DNA.repair;	HhH-GPD base excision DNA repair family protein	0
VIT_04s0008g04280	VIT_18s0001g04540	0.895361	CI	35.2_not assigned.unknown;	Unknown protein	0
VIT_04s0008g04280	VIT_08s0105g00440	0.894965	CI	15_metal handling;	Selenoprotein	0
VIT_04s0008g04280	VIT_08s0056g00710	0.894838	CI	29.4_protein.postranslational modification;	Protein kinase C inhibitor	0
VIT_04s0008g04280	VIT_05s0020g04080	0.894601	CI	15.3_metal handling.regulation;	1,2-dihydroxy-3-keto-5-methylthiopentene dioxygenase 2	vv10271Methionine_metabolism
VIT_04s0008g04280	VIT_05s0051g00730	0.893826	CI	29.5.11.4.2_protein.degradation.ubiquitin.E3.RING;	Zinc finger (C3HC4-type ring finger)	vv60078Other_zf-C3HC4
VIT_04s0008g04280	VIT_13s0106g00620	0.893639	CI	29.8_protein.assembly and cofactor ligation;	Nitrogen fixation NifU	0
VIT_04s0008g04280	VIT_00s0225g00230	0.893617	CI	16.5.99.1_secondary metabolism.sulfur-containing.misc.alliinase;	Alliin lyase precursor	vv10272Cysteine_metabolism
VIT_04s0008g04280	VIT_14s0171g00340	0.893569	CI	35.2_not assigned.unknown;	F-box family protein	0
VIT_04s0008g04280	VIT_06s0080g00860	0.893446	CI	27.1_RNA.processing;	DCP1 (decapping 1)	vv50133Primary_active_transporter_cat_A9_to_A18
VIT_04s0008g04280	VIT_11s0037g01220	0.893125	CI	35.2_not assigned.unknown;	No hit	0
VIT_04s0008g04280	VIT_10s0003g03160	0.893074	CI	35.2_not assigned.unknown;	Ribosomal protein L18A 60S	vv23010Ribosome
VIT_04s0008g04280	VIT_03s0180g00010	0.892835	CI	29.5.3_protein.degradation.cysteine protease;	Cysteine proteinase	0
VIT_04s0008g04280	VIT_18s0001g05770	0.892485	CI	35.1_not assigned.no ontology;	Protein phosphatase methylesterase 1	vv10650Butanoate_metabolism
VIT_04s0008g04280	VIT_05s0020g02430	0.892214	CI	35.1_not assigned.no ontology;	Protein FBL4	0
VIT_04s0008g04280	VIT_04s0023g02510	0.892075	CI	26.2_misc.UDP glucosyl and glucoronyl transferases;	Glycosyl transferase family 1 protein	0
VIT_04s0008g04280	VIT_08s0007g03460	0.891813	CI	35.1_not assigned.no ontology;	YIP1	vv50110Protein_coat
VIT_04s0008g04280	VIT_17s0000g08610	0.891779	CI	35.1_not assigned.no ontology;	Phox (PX) domain-containing protein	0
VIT_04s0008g04280	VIT_05s0077g00650	0.891474	CI	27.1.3.1_RNA.processing.3 end processing.PAP;	Poly(A) polymerase	vv23015mRNA_surveillance_pathway
VIT_04s0008g04280	VIT_19s0014g02370	0.891305	CI	24.3_Biodegradation of Xenobiotics.3-hydroxybutyryl-CoA dehydrogenase;	3-hydroxybutyryl-CoA dehydrogenase	vv10650Butanoate_metabolism
VIT_04s0008g04280	VIT_19s0015g01940	0.890205	CI	29.3.5_protein.targeting.peroxisomes;	Peroxisomal targeting signal 1 receptor; PTS1 receptor; Pex5p	vv11012Iba_metabolism vv44146Peroxisome
VIT_04s0008g04280	VIT_06s0004g02190	0.890202	CI	35.1.3_not assigned.no ontology.armadillo/beta-catenin repeat family protein;	Armadillo/beta-catenin repeat	0
VIT_04s0008g04280	VIT_05s0077g00690	0.889751	CI	3.8.1_minor CHO metabolism.galactose.galactokinases;	Galactokinase (GAL1)	vv10052Galactose_metabolism
VIT_04s0008g04280	VIT_14s0066g01080	0.889411	CI	29.4_protein.postranslational modification;29.3.4.99_protein.targeting.secretory pathway.unspecified	ADP-ribosylation factor A1B	vv50110Protein_coat
VIT_04s0008g04280	VIT_05s0020g02600	0.889085	CI	35.1_not assigned.no ontology;	Serine incorporator 3	0
VIT_04s0008g04280	VIT_11s0016g04530	0.888933	CI	35.2_not assigned.unknown;	Unknown protein	0
VIT_04s0008g04280	VIT_02s0025g02330	0.888574	CI	27.3.99_RNA.regulation of transcription.unclassified;	Zinc finger (HIT type)	vv60080Other_zf
VIT_04s0008g04280	VIT_09s0002g00280	0.888193	CI	29.5.11_protein.degradation.ubiquitin;	Ubiquitin-conjugating enzyme E2 J2	vv24120Ubiquitin_mediated_proteolysis vv24141Protein_processing_in_endoplasmic_reticulum
VIT_04s0008g04280	VIT_08s0007g02870	0.887967	CI	27.1_RNA.processing;	DCP1 (decapping 1)	vv50133Primary_active_transporter_cat_A9_to_A18
VIT_04s0008g04280	VIT_05s0049g00760	0.887828	CI	35.2_not assigned.unknown;	No hit	0
VIT_04s0008g04280	VIT_19s0014g04680	0.887589	CI	27.1.1_RNA.processing.splicing;	Pre-mRNA-processing factor 17	vv23040Spliceosome
VIT_04s0008g04280	VIT_02s0012g00500	0.887476	CI	35.2_not assigned.unknown;	Invertase/pectin methylesterase inhibitor	vv40006Cell_wall
VIT_04s0008g04280	VIT_01s0011g01540	0.887315	CI	35.2_not assigned.unknown;	Unknown protein	0
VIT_04s0008g04280	VIT_11s0016g02670	0.887133	CI	35.2_not assigned.unknown;	Unknown protein	0
VIT_04s0008g04280	VIT_05s0094g01110	0.887054	CI	13.1.4.1.1_amino acid metabolism.synthesis.branched chain group.common.acetolactate synthase;	Acetolactate synthase small subunit	vv10290Valine_leucine_and_isoleucine_biosynthesis vv10650Butanoate_metabolism vv10770Pantothenate_and_CoA_biosynthesis
VIT_04s0008g04280	VIT_11s0103g00660	0.886905	CI	27.3.67_RNA.regulation of transcription.putative transcription regulator;	ELM2 domain-containing protein	vv60048PHD
VIT_04s0008g04280	VIT_11s0016g03660	0.886457	CI	34.2_transport.sugars;	Glucose transporter 2 plastidic	vv50121Porters_cat_1_to_6
VIT_04s0008g04280	VIT_13s0047g01130	0.886401	CI	27.3.12_RNA.regulation of transcription.C3H zinc finger family;	Zfwd2 protein (ZFWD2)	vv60018C3H
VIT_04s0008g04280	VIT_08s0007g03360	0.886272	CI	35.1_not assigned.no ontology;	EMB1345 (embryo defective 1345)	0
VIT_04s0008g04280	VIT_18s0001g02650	0.886121	CI	34.1.1.2_transport.p- and v-ATPases.H+-transporting two-sector ATPase.subunit C;34.1.1_transport.p- and v-ATPases.H+-transporting two-sector ATPase	V-type H+-transporting ATPase 16kDa proteolipid subunit	vv10190Oxidative_phosphorylation vv44145Phagosome vv50131Primary_active_transporter_cat_A2_to_A4
VIT_04s0008g04280	VIT_03s0038g00590	0.886096	CI	35.2_not assigned.unknown;	Unknown protein	0
VIT_04s0008g04280	VIT_11s0016g01750	0.885416	CI	35.2_not assigned.unknown;	Unknown protein	0
VIT_04s0008g04280	VIT_13s0067g02000	0.885379	CI	35.2_not assigned.unknown;	Unknown protein	0
VIT_04s0008g04280	VIT_13s0139g00250	0.885325	CI	29.2.3_protein.synthesis.initiation;	Translation initiation factor eIF-2B beta subunit	vv23013RNA_transport
VIT_04s0008g04280	VIT_05s0020g00540	0.884952	CI	10.6.2_cell wall.degradation.mannan-xylose-arabinose-fucose;	Alpha-L-arabinofuranosidase	vv10520Nucleotide_sugars_metabolism
VIT_04s0008g04280	VIT_14s0006g01640	0.884937	CI	#N/A	No hit	0
VIT_04s0023g03460	VIT_04s0023g03460	1	CI	35.2_not assigned.unknown;	No hit	0
VIT_04s0023g03460	VIT_08s0056g00220	0.545275	CI	29.4_protein.postranslational modification;	Serine/threonine protein phosphatase PP1	vv10500Starch_and_sucrose_metabolism
VIT_04s0023g03460	VIT_03s0017g01130	0.54481	CI	26.2_misc.UDP glucosyl and glucoronyl transferases;17.4.1_hormone metabolism.cytokinin.synthesis-degradation	Cis-zeatin O-beta-D-glucosyltransferase	vv10908Zeatin_biosynthesis
VIT_04s0023g03460	VIT_03s0038g04340	0.540496	CI	30.2.16_signalling.receptor kinases.Catharanthus roseus-like RLK1;	feronia receptor-like kinase	0
VIT_04s0023g03460	VIT_00s0302g00030	0.537127	CI	34.3_transport.amino acids;	LYS/HIS transporter 7 LHT7	vv50123Porters_cat_18_to_29
VIT_04s0023g03460	VIT_13s0064g01310	0.536492	CI	20.1.7_stress.biotic.PR-proteins;20.1_stress.biotic	Thaumatin SE39b	0
VIT_04s0023g03460	VIT_05s0049g01560	0.532115	CI	35.2_not assigned.unknown;	Unknown protein	0
VIT_04s0023g03460	VIT_15s0021g02170	0.529913	CI	16.8.2_secondary metabolism.flavonoids.chalcones;	Chalcone and stilbene synthase	vv10941Flavonoid_biosynthesis
VIT_04s0023g03460	VIT_02s0025g00890	0.52585	CI	35.2_not assigned.unknown;	Unknown	0
VIT_04s0023g03460	VIT_04s0023g02350	0.518827	CI	26.1_misc.cytochrome P450;	CYP722A1	0
VIT_04s0023g03460	VIT_01s0137g00640	0.51839	CI	27.1.2_RNA.processing.RNA helicase;	DEAH (Asp-Glu-Ala-His) box polypeptide 33	vv23040Spliceosome
VIT_04s0023g03460	VIT_05s0020g00800	0.515828	CI	10.8.1_cell wall.pectin*esterases.PME;	Pectinesterase; Pectinesterase inhibitor	vv40006Cell_wall
VIT_04s0023g03460	VIT_01s0011g01880	0.515708	CI	35.2_not assigned.unknown;	Unknown protein	0
VIT_04s0023g03460	VIT_04s0023g01500	0.515543	CI	34.2_transport.sugars;	Polyol transporter 6 (PLT6)	vv50121Porters_cat_1_to_6
VIT_04s0023g03460	VIT_05s0020g01790	0.511505	CI	11.9.2_lipid metabolism.lipid degradation.lipases;	Triacylglycerol lipase.	vv10561Glycerolipid_metabolism
VIT_04s0023g03460	VIT_04s0023g01360	0.508841	CI	27.3.35_RNA.regulation of transcription.bZIP transcription factor family;	G-box binding factor 1 (GBF1)	vv50110Protein_coat vv60012BZIP
VIT_04s0023g03460	VIT_10s0003g01250	0.506819	CI	20.2.99_stress.abiotic.unspecified;	Pollen Ole e 1 allergen and extensin	0
VIT_04s0023g03460	VIT_05s0077g01950	0.504856	CI	10.8.1_cell wall.pectin*esterases.PME;	Pectinesterase family	vv40006Cell_wall
VIT_04s0023g03460	VIT_12s0057g00320	0.504328	CI	10.6.3_cell wall.degradation.pectate lyases and polygalacturonases;	Exopolygalacturonase	vv40006Cell_wall
VIT_04s0023g03460	VIT_19s0014g00270	0.498598	CI	35.2_not assigned.unknown;	Unknown protein	0
VIT_04s0023g03460	VIT_16s0098g00700	0.49617	CI	35.2_not assigned.unknown;	No hit	0
VIT_04s0023g03460	VIT_01s0026g01680	0.495888	CI	10.6.3_cell wall.degradation.pectate lyases and polygalacturonases;	Pectate lyase	vv40006Cell_wall
VIT_04s0023g03460	VIT_18s0122g01470	0.495267	CI	26.1_misc.cytochrome P450;	CYP87A2	0
VIT_04s0023g03460	VIT_01s0011g03660	0.495121	CI	35.2_not assigned.unknown;	IMP dehydrogenase/GMP reductase	vv10230Purine_metabolism
VIT_04s0023g03460	VIT_04s0008g02830	0.492841	CI	10.1.30.2_ell wall.precursor synthesis.sugar kinases.arabinose-1-kinase;	Galactokinase like protein	vv10052Galactose_metabolism
VIT_04s0023g03460	VIT_01s0010g03720	0.490918	CI	16.2_secondary metabolism.phenylpropanoids;	4-coumarate:CoA ligase	vv10940Phenylpropanoid_biosynthesis vv50104Group_translocators
VIT_04s0023g03460	VIT_19s0014g00940	0.487105	CI	29.4.1.57_protein.postranslational modification.kinase.receptor like cytoplasmatic kinase VII;	Serine/threonine Protein kinase BNK1	0
VIT_04s0023g03460	VIT_00s0477g00030	0.486695	CI	33.99_development.unspecified;	MATE efflux family protein ripening responsive	vv50125Porters_cat_66_to_94
VIT_04s0023g03460	VIT_14s0081g00680	0.486247	CI	35.2_not assigned.unknown;	Unknown protein	0
VIT_04s0023g03460	VIT_05s0020g02400	0.485821	CI	29.5.11.4.3.2_protein.degradation.ubiquitin.E3.SCF.FBOX;	F-box protein (FBL4)	0
VIT_04s0023g03460	VIT_15s0045g01520	0.485684	CI	16.7_secondary metabolism.wax;	Eceriferum 1 (CER1 protein) Sterol desaturase	0
VIT_04s0023g03460	VIT_05s0077g01900	0.485659	CI	10.6.3_cell wall.degradation.pectate lyases and polygalacturonases;	Polygalacturonase GH28	vv40006Cell_wall
VIT_04s0023g03460	VIT_14s0083g00510	0.484964	CI	35.2_not assigned.unknown;	No hit	0
VIT_04s0023g03460	VIT_07s0151g00350	0.484619	CI	29.4.1_protein.postranslational modification.kinase;	MHK; kinase	0
VIT_04s0023g03460	VIT_13s0084g00250	0.484407	CI	11.8_lipid metabolism.exotics(steroids, squalene etc);	Steroid sulfotransferase	vv11000Single_reactions
VIT_04s0023g03460	VIT_14s0083g00600	0.484289	CI	35.2_not assigned.unknown;	Unknown	0
VIT_04s0023g03460	VIT_16s0039g01220	0.482928	CI	35.1.19_not assigned.no ontology.C2 domain-containing protein;	C2 domain-containing protein	0
VIT_04s0023g03460	VIT_18s0001g10600	0.480803	CI	35.2_not assigned.unknown;	Unknown	0
VIT_04s0023g03460	VIT_18s0001g11110	0.479731	CI	29.5.5_protein.degradation.serine protease;	Serine carboxypeptidase	0
VIT_04s0023g03460	VIT_08s0032g00530	0.478618	CI	29.5.11.3_protein.degradation.ubiquitin.E2;	Rhomboid	0
VIT_04s0023g03460	VIT_07s0205g00180	0.477795	CI	27.3.6_RNA.regulation of transcription.bHLH,Basic Helix-Loop-Helix family;	Basic helix-loop-helix (bHLH) family	vv60011BHLH
VIT_04s0023g03460	VIT_08s0040g02890	0.476295	CI	20.2.99_stress.abiotic.unspecified;	Allergen V5/Tpx-1	0
VIT_04s0023g03460	VIT_09s0054g01070	0.476104	CI	30.2.3_signalling.receptor kinases.leucine rich repeat III;	Receptor-like protein kinase PRK1	0
VIT_04s0023g03460	VIT_06s0004g01330	0.474004	CI	35.1.5_not assigned.no ontology.pentatricopeptide (PPR) repeat-containing protein;	Pentatricopeptide (PPR) repeat-containing protein	0
VIT_04s0023g03460	VIT_12s0028g03410	0.473275	CI	29.5.11.4.2_protein.degradation.ubiquitin.E3.RING;	Zinc finger (C3HC4-type ring finger)	vv60078Other_zf-C3HC4
VIT_04s0023g03460	VIT_02s0025g04800	0.471546	CI	29.5.1_protein.degradation.subtilases;	Hydrogenobyrinic acid a,c-diamide synthase	vv50101Channels_and_pores
VIT_04s0023g03460	VIT_17s0000g04610	0.470251	CI	16.4.1_secondary metabolism.N misc.alkaloid-like;	Strictosidine synthase	vv10900Terpenoid_biosynthesis vv10902Monoterpenoid_biosynthesis
VIT_04s0023g03460	VIT_09s0002g00080	0.469998	CI	30.2.10_signalling.receptor kinases.leucine rich repeat X;	Phytosulfokine receptor	0
VIT_04s0023g03460	VIT_09s0002g04310	0.468942	CI	30.5_signalling.G-proteins;	Rho guanyl-nucleotide exchange factor ROPGEF8	0
VIT_04s0023g03460	VIT_07s0005g02750	0.46882	CI	10.8.1_cell wall.pectin*esterases.PME;	Pectinesterase family	vv40006Cell_wall
VIT_04s0023g03460	VIT_05s0062g00770	0.468468	CI	26.4.1_misc.beta 1,3 glucan hydrolases.glucan endo-1,3-beta-glucosidase;	Beta-1,3-glucanase	0
VIT_04s0023g03460	VIT_12s0059g00700	0.467799	CI	27.3.25_RNA.regulation of transcription.MYB domain transcription factor family;	MYB33 /GAMYB	vv30001ABA_signaling vv60044MYB
VIT_04s0023g03460	VIT_11s0149g00210	0.467592	CI	34.1.2_transport.p- and v-ATPases.H+-exporting ATPase;34.1_transport.p- and v-ATPases	H(+)-ATPase 8 AHA8	vv10190Oxidative_phosphorylation vv50131Primary_active_transporter_cat_A2_to_A4
VIT_04s0023g03460	VIT_07s0005g01050	0.467323	CI	34.9_transport.metabolite transporters at the mitochondrial membrane;	Unknown protein	0
VIT_04s0023g03460	VIT_07s0031g01790	0.466275	CI	26.4.1_misc.beta 1,3 glucan hydrolases.glucan endo-1,3-beta-glucosidase;26.4_misc.beta 1,3 glucan hydrolases	Glucan endo-1,3-beta-glucosidase 5 precursor	vv10500Starch_and_sucrose_metabolism
VIT_04s0023g03460	VIT_11s0206g00140	0.465067	CI	11.9.3.3_lipid metabolism.lipid degradation.lysophospholipases.glycerophosphodiester phosphodiesterase;	Glycerophosphodiester phosphodiesterase	vv10564Glycerophospholipid_metabolism
VIT_04s0023g03460	VIT_18s0001g04960	0.464262	CI	35.2_not assigned.unknown;	Sulfate transporter 1.2	vv50124Porters_cat_30_to_64
VIT_04s0023g03460	VIT_06s0004g04750	0.463504	CI	26.4.1_misc.beta 1,3 glucan hydrolases.glucan endo-1,3-beta-glucosidase;	Beta-1,3 glucanase	0
VIT_04s0023g03460	VIT_08s0007g00790	0.463323	CI	31.3_cell.cycle;	Cyclin-D7-1	vv44110Cell_cycle
VIT_04s0023g03460	VIT_08s0007g06750	0.462877	CI	29.4.1.58_protein.postranslational modification.kinase.receptor like cytoplasmatic kinase VIII;	Protein kinase 1	vv34626Plant-pathogen_interaction
VIT_04s0023g03460	VIT_15s0046g00330	0.462238	CI	26.1_misc.cytochrome P450;	CYP703A2	0
VIT_04s0023g03460	VIT_17s0000g04570	0.461266	CI	35.2_not assigned.unknown;	No hit	0
VIT_04s0023g03460	VIT_02s0025g01060	0.461239	CI	26.19_misc.plastocyanin-like;	Phytocyanin	0
VIT_04s0023g03460	VIT_03s0063g02440	0.459845	CI	30.2.22_signalling.receptor kinases.proline extensin like;	Proline extensin-like receptor kinase 1 (PERK1)	0
VIT_04s0023g03460	VIT_15s0045g01150	0.459738	CI	35.2_not assigned.unknown;	No hit	0
VIT_04s0023g03460	VIT_04s0043g01030	0.458976	CI	29.4.1.57_protein.postranslational modification.kinase.receptor like cytoplasmatic kinase VII;	Dual-specific kinase DSK1	0
VIT_04s0023g03460	VIT_18s0001g12320	0.458588	CI	35.2_not assigned.unknown;	Unknown protein	0
VIT_04s0023g03460	VIT_17s0000g02290	0.458066	CI	35.1.19_not assigned.no ontology.C2 domain-containing protein;	GTPase activating protein	0
VIT_04s0023g03460	VIT_11s0016g00310	0.457519	CI	10.8.1_cell wall.pectin*esterases.PME;	Pectinesterase family	vv40006Cell_wall
VIT_04s0023g03460	VIT_05s0094g01330	0.457091	CI	28.1_DNA.synthesis/chromatin structure;3.4.5_minor CHO metabolism.myo-inositol.inositol phosphatase	Inositol polyphosphate 5'-phosphatase	vv10562Inositol_phosphate_metabolism vv34070Phosphatidylinositol_signaling_system
VIT_04s0023g03460	VIT_00s0369g00040	0.456588	CI	10.6.3_cell wall.degradation.pectate lyases and polygalacturonases;	Polygalacturonase GH28	vv40006Cell_wall
VIT_04s0023g03460	VIT_00s1309g00010	0.455947	CI	33.99_development.unspecified;26.7_misc.oxidases - copper, flavone etc	Monocopper oxidase SKS11 (SKU5 Similar 11)	vv50109Incompletely_characterized_transport_systems
VIT_04s0023g03460	VIT_07s0151g00670	0.455842	CI	35.2_not assigned.unknown;	No hit	0
VIT_04s0023g03460	VIT_04s0023g02400	0.455697	CI	34.99_transport.misc;29.3.4.99_protein.targeting.secretory pathway.unspecified	SEC14 cytosolic factor	vv50122Porters_cat_7_to_17
VIT_04s0023g03460	VIT_07s0031g01450	0.455484	CI	27.3.99_RNA.regulation of transcription.unclassified;	Transcription termination factor mitochondrial mTERF	vv60085MTERF
VIT_04s0023g03460	VIT_16s0050g01660	0.455276	CI	26.2_misc.UDP glucosyl and glucoronyl transferases;	UDP-glucoronosyl/UDP-glucosyl transferase UGT88A1	0
VIT_04s0023g03460	VIT_18s0001g00590	0.454987	CI	26.1_misc.cytochrome P450;	CYP78A7	0
VIT_04s0023g03460	VIT_14s0219g00240	0.454857	CI	35.2_not assigned.unknown;	No hit	0
VIT_04s0023g03460	VIT_09s0054g00800	0.454547	CI	35.2_not assigned.unknown;	Unknown protein	0
VIT_04s0023g03460	VIT_18s0001g04510	0.45323	CI	16.1.5_secondary metabolism.isoprenoids.terpenoids;	(+)-delta-cadinene synthase isozyme XC1	vv10900Terpenoid_biosynthesis
VIT_04s0023g03460	VIT_14s0066g01940	0.453206	CI	35.2_not assigned.unknown;	No hit	0
VIT_04s0023g03460	VIT_12s0055g00790	0.453152	CI	35.1.21_not assigned.no ontology.epsin N-terminal homology (ENTH) domain-containing protein;	Clathrin assembly protein 3	vv50110Protein_coat
VIT_04s0023g03460	VIT_07s0104g00770	0.452339	CI	27.3.59_RNA.regulation of transcription.Methyl binding domain proteins;	Methyl-CpG-binding domain-containing protein	0
VIT_04s0023g03460	VIT_05s0020g02380	0.452285	CI	3.1.1.2_minor CHO metabolism.raffinose family.galactinol synthases.putative;	Galactinol synthase	vv10052Galactose_metabolism
VIT_04s0023g03460	VIT_18s0001g04530	0.452141	CI	16.1.5_secondary metabolism.isoprenoids.terpenoids;	(-)-germacrene D synthase	vv10900Terpenoid_biosynthesis
VIT_04s0023g03460	VIT_13s0019g00770	0.451339	CI	26.28_misc.GDSL-motif lipase;	Lipase GDSL 7	0
VIT_04s0023g03460	VIT_12s0028g00070	0.450995	CI	27.3.67_RNA.regulation of transcription.putative transcription regulator;	DNA-binding family	0
VIT_04s0023g03460	VIT_01s0146g00160	0.450395	CI	31.4_cell.vesicle transport;27.3.99_RNA.regulation of transcription.unclassified	Exocyst subunit EXO70 family protein C1	vv50111Tethering_factors
VIT_04s0023g03460	VIT_19s0014g02260	0.449025	CI	35.2_not assigned.unknown;	Unknown protein	0
VIT_04s0023g03460	VIT_08s0007g08830	0.448864	CI	30.3_signalling.calcium;	Polcalcin	vv34626Plant-pathogen_interaction
VIT_04s0023g03460	VIT_05s0020g04810	0.448745	CI	26.28_misc.GDSL-motif lipase;	Lipase GDSL 7	vv50101Channels_and_pores
VIT_04s0023g03460	VIT_16s0050g00220	0.448493	CI	31.1.1.1.2_cell.organisation.cytoskeleton.actin.actin depolymerizing factors;31.1_cell.organisation	Cofilin	vv44810Regulation_of_actin_cytoskeleton
VIT_04s0023g03460	VIT_02s0012g01310	0.448481	CI	35.2_not assigned.unknown;	Unknown	0
VIT_04s0023g03460	VIT_05s0077g00890	0.448214	CI	10.8.1_cell wall.pectin*esterases.PME;	Pectinesterase family	vv40006Cell_wall
VIT_04s0023g03460	VIT_18s0001g01780	0.448138	CI	20.2.4_stress.abiotic.touch/wounding;	Wound-responsive protein	0
VIT_04s0023g03460	VIT_04s0044g00570	0.448048	CI	35.2_not assigned.unknown;	No hit	0
VIT_04s0023g03460	VIT_07s0005g00760	0.44647	CI	10.6.3_cell wall.degradation.pectate lyases and polygalacturonases;	Polygalacturonase PGA4	vv40006Cell_wall
VIT_04s0023g03460	VIT_02s0087g00350	0.44639	CI	35.2_not assigned.unknown;	No hit	0
VIT_04s0023g03460	VIT_19s0027g00420	0.446227	CI	35.2_not assigned.unknown;	No hit	0
VIT_04s0023g03460	VIT_06s0004g00700	0.445747	CI	27.3_RNA.regulation of transcription;	Transcription initiation factor TFIID subunit D6	vv23022Basal_transcription_factors
VIT_04s0023g03460	VIT_05s0102g00170	0.445538	CI	30.3_signalling.calcium;	Calcium-dependent protein kinase 24 CPK24	vv34626Plant-pathogen_interaction
VIT_04s0023g03580	VIT_04s0023g03580	1	CI	29.5_protein.degradation;	JR700	0
VIT_04s0023g03580	VIT_12s0028g02870	0.884967	CI	26.6_misc.O-methyl transferases;	Isoflavone methyltransferase/ Orcinol O-methyltransferase 1 oomt1	vv10943Isoflavonoid_biosynthesis
VIT_04s0023g03580	VIT_08s0058g01380	0.870044	CI	35.2_not assigned.unknown;	Unknown protein	0
VIT_04s0023g03580	VIT_06s0009g01470	0.86542	CI	33.99_development.unspecified;	Embryo-abundant protein-related	0
VIT_04s0023g03580	VIT_12s0059g02070	0.862991	CI	26.1_misc.cytochrome P450;	CYP712A1	0
VIT_04s0023g03580	VIT_14s0036g00870	0.861709	CI	35.2_not assigned.unknown;	Acyl-CoA ligase	vv10071Fatty_acid_metabolism vv50104Group_translocators
VIT_04s0023g03580	VIT_14s0006g02350	0.861618	CI	20.2.99_stress.abiotic.unspecified;	Germin-like protein 3 [Vitis vinifera]	0
VIT_04s0023g03580	VIT_12s0028g00690	0.861538	CI	35.2_not assigned.unknown;	Auxin responsive SAUR protein	vv30003Auxin_signaling
VIT_04s0023g03580	VIT_10s0003g05300	0.860489	CI	20.2.99_stress.abiotic.unspecified;	Germin-like protein	0
VIT_04s0023g03580	VIT_01s0026g01210	0.859168	CI	11.3_lipid metabolism.Phospholipid synthesis;	Acyltransferase	0
VIT_04s0023g03580	VIT_14s0006g02430	0.858963	CI	20.2.99_stress.abiotic.unspecified;	Germin-like protein 3 [Vitis vinifera]	0
VIT_04s0023g03580	VIT_15s0048g01180	0.858852	CI	29.5.1_protein.degradation.subtilases;	Subtilisin serine protease	0
VIT_04s0023g03580	VIT_17s0000g10300	0.858739	CI	27.3.21_RNA.regulation of transcription.GRAS transcription factor family;	DELLA protein GAI1	vv30009Flower_development vv30010Gibberellin_signaling vv60032GRAS
VIT_04s0023g03580	VIT_07s0005g03150	0.858199	CI	16.8.3_secondary metabolism.flavonoids.dihydroflavonols;	flavanone 3-hydroxylase	vv10941Flavonoid_biosynthesis
VIT_04s0023g03580	VIT_14s0066g02150	0.858121	CI	11.3_lipid metabolism.Phospholipid synthesis;	Acyltransferase	0
VIT_04s0023g03580	VIT_07s0005g02180	0.857905	CI	26.22_misc.short chain dehydrogenase/reductase (SDR);	3-beta hydroxysteroid dehydrogenase	vv10140C21-Steroid_hormone_metabolism
VIT_04s0023g03580	VIT_14s0006g02370	0.857806	CI	20.2.99_stress.abiotic.unspecified;	Germin-like protein 3 [Vitis vinifera]	0
VIT_04s0023g03580	VIT_12s0028g02900	0.857668	CI	26.6_misc.O-methyl transferases;	Isoflavone methyltransferase/ Orcinol O-methyltransferase 1 oomt1	vv10943Isoflavonoid_biosynthesis
VIT_04s0023g03580	VIT_06s0004g08090	0.857149	CI	35.2_not assigned.unknown;	Zinc finger (C3HC4-type ring finger)	vv60078Other_zf-C3HC4
VIT_04s0023g03580	VIT_00s2783g00010	0.857133	CI	34.19.2_transport.Major Intrinsic Proteins.TIP;	Aquaporin TIP2;2	vv50101Channels_and_pores
VIT_04s0023g03580	VIT_04s0043g00990	0.857129	CI	30.2.99_signalling.receptor kinases.misc;30.2.26_signalling.receptor kinases.crinkly like;30.2.25_signalling.receptor kinases.wall associated kinase;30.2.22_signalling.receptor kinases.proline extensin like;30.2.19_signalling.receptor kinases.legume-lectin;30.2.16_signalling.receptor kinases.Catharanthus roseus-like RLK1;30.2.8.1_signalling.receptor kinases.leucine rich repeat VIII.VIII-1;30.2.5_…	Serine/threonine kinase protein	0
VIT_04s0023g03580	VIT_13s0067g03280	0.856784	CI	34.7_transport.phosphate;	Inorganic phosphate transporter 1-3	vv50121Porters_cat_1_to_6
VIT_04s0023g03580	VIT_14s0108g01220	0.855869	CI	27.3.3_RNA.regulation of transcription.AP2/EREBP, APETALA2/Ethylene-responsive element binding protein family;	Ethylene-responsive transcription factor related to APETALA2 11	vv30008Ethylene_signaling vv60003AP2_EREBP
VIT_04s0023g03580	VIT_14s0006g02440	0.855678	CI	20.2.99_stress.abiotic.unspecified;	Germin-like protein 3 [Vitis vinifera]	0
VIT_04s0023g03580	VIT_14s0006g02380	0.855673	CI	20.2.99_stress.abiotic.unspecified;	Germin-like protein 3 [Vitis vinifera]	0
VIT_04s0023g03580	VIT_07s0005g03700	0.855491	CI	33.99_development.unspecified;27.3.21_RNA.regulation of transcription.GRAS transcription factor family	Scarecrow transcription factor 23 (SCL23)	vv60032GRAS
VIT_04s0023g03580	VIT_14s0006g02330	0.855183	CI	20.2.99_stress.abiotic.unspecified;	Germin-like protein 3 [Vitis vinifera]	0
VIT_04s0023g03580	VIT_03s0063g00220	0.854788	CI	29.5.1_protein.degradation.subtilases;	Hydrogenobyrinic acid a,c-diamide synthase	vv50101Channels_and_pores
VIT_04s0023g03580	VIT_16s0013g02110	0.854663	CI	3.5_minor CHO metabolism.others;	Aldo/keto reductase	vv10040Pentose_glucuronate_interconversion vv10051Fructose_and_mannose_metabolism vv10052Galactose_metabolism vv10561Glycerolipid_metabolism vv10620Pyruvate_metabolism
VIT_04s0023g03580	VIT_14s0006g02400	0.854298	CI	20.2.99_stress.abiotic.unspecified;	Germin-like protein 3 [Vitis vinifera]	0
VIT_04s0023g03580	VIT_00s0174g00280	0.853993	CI	16.2.1.10_secondary metabolism.phenylpropanoids.lignin biosynthesis.CAD;	D-isomer specific 2-hydroxyacid dehydrogenase, NAD-binding	vv10272Cysteine_metabolism
VIT_04s0023g03580	VIT_10s0003g05360	0.85358	CI	20.2.99_stress.abiotic.unspecified;	Germin-like protein	0
VIT_04s0023g03580	VIT_16s0022g01500	0.852436	CI	26.1_misc.cytochrome P450;16.8.3.3_secondary metabolism.flavonoids.dihydroflavonols.flavonoid 3-monooxygenase	flavonoid 3',5'-hydroxylase -like protein	vv10941Flavonoid_biosynthesis
VIT_04s0023g03580	VIT_14s0006g02420	0.852333	CI	20.2.99_stress.abiotic.unspecified;	Germin-like protein 3 [Vitis vinifera]	0
VIT_04s0023g03580	VIT_14s0036g00860	0.852183	CI	35.2_not assigned.unknown;	Acyl-CoA ligase	vv10071Fatty_acid_metabolism vv50104Group_translocators
VIT_04s0023g03580	VIT_13s0019g02600	0.851951	CI	29.5.1_protein.degradation.subtilases;	Subtilisin protease C1	0
VIT_04s0023g03580	VIT_10s0003g05340	0.851868	CI	20.2.99_stress.abiotic.unspecified;	Germin-like protein	0
VIT_04s0023g03580	VIT_03s0063g00240	0.851671	CI	29.5.1_protein.degradation.subtilases;	Hydrogenobyrinic acid a,c-diamide synthase	vv50101Channels_and_pores
VIT_04s0023g03580	VIT_00s0494g00030	0.851584	CI	26.22_misc.short chain dehydrogenase/reductase (SDR);	1-acylglycerone phosphate reductase	vv10564Glycerophospholipid_metabolism vv10565Ether_lipid_metabolism
VIT_04s0023g03580	VIT_04s0043g00780	0.851546	CI	35.2_not assigned.unknown;	Unknown	0
VIT_04s0023g03580	VIT_14s0006g02390	0.850933	CI	20.2.99_stress.abiotic.unspecified;	Germin-like protein 3 [Vitis vinifera]	0
VIT_04s0023g03580	VIT_12s0059g00820	0.850908	CI	29.1.5_protein.aa activation.isoleucine-tRNA ligase;20.1.7_stress.biotic.PR-proteins	Dirigent protein pDIR14	0
VIT_04s0023g03580	VIT_00s0229g00130	0.850839	CI	34.19.2_transport.Major Intrinsic Proteins.TIP;	Aquaporin TIP2;2	vv50101Channels_and_pores
VIT_04s0023g03580	VIT_14s0068g01610	0.850811	CI	27.3.21_RNA.regulation of transcription.GRAS transcription factor family;	DELLA protein RGL1 (RGA-like protein 1)	vv30010Gibberellin_signaling vv60032GRAS
VIT_04s0023g03580	VIT_10s0042g01120	0.850698	CI	34.12_transport.metal;	Iron regulated transporter	vv50121Porters_cat_1_to_6
VIT_04s0023g03580	VIT_10s0003g05250	0.850567	CI	20.2.99_stress.abiotic.unspecified;	Germin-like protein	0
VIT_04s0023g03580	VIT_03s0091g00180	0.850302	CI	20.1_stress.biotic;	Unknown	0
VIT_04s0023g03580	VIT_00s0179g00330	0.85012	CI	35.2_not assigned.unknown;	Unknown protein	0
VIT_04s0023g03580	VIT_03s0017g02310	0.849661	CI	33.99_development.unspecified;	Nodulin MtN21 family	vv50122Porters_cat_7_to_17
VIT_04s0023g03580	VIT_00s0211g00020	0.849236	CI	34.16_transport.ABC transporters and multidrug resistance systems;	ABC transporter G member 29	vv52010ABC_transporters
VIT_04s0023g03580	VIT_14s0060g00220	0.849	CI	34.13_transport.peptides and oligopeptides;34.4_transport.nitrate	Nitrate transporter 1:2	vv50122Porters_cat_7_to_17
VIT_04s0023g03580	VIT_19s0015g01470	0.84874	CI	35.2_not assigned.unknown;	Unknown protein	0
VIT_04s0023g03580	VIT_18s0001g02130	0.848547	CI	34.12_transport.metal;	Metal transporter Nramp6	vv50124Porters_cat_30_to_64
VIT_04s0023g03580	VIT_19s0014g05420	0.848465	CI	34.16_transport.ABC transporters and multidrug resistance systems;	P-glycoprotein 18	vv52010ABC_transporters
VIT_04s0023g03580	VIT_18s0001g11280	0.847596	CI	34.13_transport.peptides and oligopeptides;34.4_transport.nitrate;34.3_transport.amino acids;	Nitrate transporter 1:2	vv50122Porters_cat_7_to_17
VIT_04s0023g03580	VIT_10s0042g01100	0.84759	CI	34.12_transport.metal;	Zinc transporter 10 PRECURSOR	vv50121Porters_cat_1_to_6
VIT_04s0023g03580	VIT_16s0022g01540	0.846856	CI	26.1_misc.cytochrome P450;16.8.3.3_secondary metabolism.flavonoids.dihydroflavonols.flavonoid 3-monooxygenase	Flavonoid 3',5'-hydroxylase	vv10941Flavonoid_biosynthesis
VIT_04s0023g03580	VIT_09s0002g05140	0.845944	CI	29.5.11.4.2_protein.degradation.ubiquitin.E3.RING;	Zinc finger (C3HC4-type ring finger)	vv60078Other_zf-C3HC4
VIT_04s0023g03580	VIT_16s0022g02280	0.845551	CI	33.99_development.unspecified;30.2.99_signalling.receptor kinases.misc	Receptor protein kinase PERK1	0
VIT_04s0023g03580	VIT_03s0063g00260	0.845195	CI	29.5.1_protein.degradation.subtilases;	Hydrogenobyrinic acid a,c-diamide synthase	vv50101Channels_and_pores
VIT_04s0023g03580	VIT_05s0051g00310	0.84492	CI	35.2_not assigned.unknown;	Glutathione S-transferase 9 GSTU9	vv10480Glutathione_metabolism
VIT_04s0023g03580	VIT_04s0008g03380	0.844706	CI	17.1.1_hormone metabolism.abscisic acid.synthesis-degradation;	Carotenoid cleavage dioxygenase 8	vv10906Carotenoid_biosynthesis
VIT_04s0023g03580	VIT_07s0151g00420	0.843915	CI	26.22_misc.short chain dehydrogenase/reductase (SDR);	1-acylglycerone phosphate reductase	vv10564Glycerophospholipid_metabolism vv10565Ether_lipid_metabolism
VIT_04s0023g03580	VIT_00s0445g00050	0.84391	CI	29.5.11.4.3.2_protein.degradation.ubiquitin.E3.SCF.FBOX;	Unknown	0
VIT_04s0023g03580	VIT_09s0002g06720	0.843824	CI	20.2_stress.abiotic;	SPX1 (SYG1/Pho81/XPR1) domain-containing protein	vv50125Porters_cat_66_to_94
VIT_04s0023g03580	VIT_08s0007g04130	0.843608	CI	26.1_misc.cytochrome P450;	CYP76G1	0
VIT_04s0023g03580	VIT_14s0068g00440	0.843451	CI	26.2_misc.UDP glucosyl and glucoronyl transferases;	UDP-glucosyl transferase	vv10941Flavonoid_biosynthesis
VIT_04s0023g03580	VIT_06s0004g05270	0.843032	CI	27.3.11_RNA.regulation of transcription.C2H2 zinc finger family;	Zinc finger (C2H2 type) family	vv60017C2H2
VIT_04s0023g03580	VIT_04s0069g00820	0.842739	CI	10.7_cell wall.modification;	Blight-associated protein p12 precursor	0
VIT_04s0023g03580	VIT_00s0415g00010	0.84224	CI	34.16_transport.ABC transporters and multidrug resistance systems;	ABC transporter G member 29	vv52010ABC_transporters
VIT_04s0023g03580	VIT_06s0004g03750	0.842213	CI	35.2_not assigned.unknown;	Bulb chitinase-1	vv10530Aminosugars_metabolism
VIT_04s0023g03580	VIT_03s0063g00870	0.84215	CI	29.5.5_protein.degradation.serine protease;	Serine carboxypeptidase	0
VIT_04s0023g03580	VIT_14s0060g02690	0.841511	CI	20.2.99_stress.abiotic.unspecified;	Germin-like protein 3 [Vitis vinifera]	0
VIT_04s0023g03580	VIT_11s0052g01820	0.840883	CI	33.99_development.unspecified;30.2.99_signalling.receptor kinases.misc	Receptor protein kinase PERK1	0
VIT_04s0023g03580	VIT_06s0080g00720	0.840677	CI	20.2.99_stress.abiotic.unspecified;15.2_metal handling.binding, chelation and storage	Germin-like protein 1	0
VIT_04s0023g03580	VIT_06s0080g00700	0.83992	CI	20.2.99_stress.abiotic.unspecified;15.2_metal handling.binding, chelation and storage	Germin-like protein	0
VIT_04s0023g03580	VIT_13s0019g02590	0.83979	CI	29.5.1_protein.degradation.subtilases;	Subtilisin protease C1	vv50101Channels_and_pores
VIT_04s0023g03580	VIT_12s0034g01850	0.839571	CI	35.2_not assigned.unknown;	Unknown	0
VIT_04s0023g03580	VIT_04s0069g00810	0.838855	CI	10.7_cell wall.modification;	Blight-associated protein p12 precursor	0
VIT_04s0023g03580	VIT_13s0067g02850	0.838782	CI	26.1_misc.cytochrome P450;	Taxane 10-beta-hydroxylase	vv10904Diterpenoid_biosynthesis
VIT_04s0023g03580	VIT_04s0008g01710	0.838461	CI	30.6_signalling.MAP kinases;29.4_protein.postranslational modification	MAP3K delta-1 protein kinase	0
VIT_04s0023g03580	VIT_15s0024g00550	0.838407	CI	35.2_not assigned.unknown;	No hit	0
VIT_04s0023g03580	VIT_12s0055g00950	0.838277	CI	30.2.3_signalling.receptor kinases.leucine rich repeat III;	Receptor-like kinase 902	0
VIT_04s0023g03580	VIT_04s0008g00100	0.837982	CI	11.1.8_lipid metabolism.FA synthesis and FA elongation.acyl coa ligase;	AMP binding protein	0
VIT_04s0023g03580	VIT_12s0059g01890	0.837865	CI	29.5.11.4.3.2_protein.degradation.ubiquitin.E3.SCF.FBOX;	Unknown	0
VIT_04s0023g03580	VIT_12s0059g02090	0.837757	CI	26.1_misc.cytochrome P450;	CYP712A1	0
VIT_04s0023g03580	VIT_10s0116g00650	0.837595	CI	35.2_not assigned.unknown;	Unknown	0
VIT_04s0023g03580	VIT_06s0061g00320	0.837552	CI	34.4_transport.nitrate;	High-affinity nitrate transporter 2.4	vv50121Porters_cat_1_to_6
VIT_04s0023g03580	VIT_15s0021g01660	0.837275	CI	34.1_transport.p- and v-ATPases;	H(+)-ATPase 11 AHA11	vv10190Oxidative_phosphorylation vv50131Primary_active_transporter_cat_A2_to_A4
VIT_04s0023g03580	VIT_05s0020g02550	0.837247	CI	26.1_misc.misc2;	Dienelactone hydrolase	vv11000Single_reactions
VIT_04s0023g03580	VIT_14s0128g00920	0.837073	CI	20.2.99_stress.abiotic.unspecified;	Germin-like protein 3 [Vitis vinifera]	0
VIT_04s0023g03580	VIT_05s0094g01310	0.83691	CI	10.6.3_cell wall.degradation.pectate lyases and polygalacturonases;	Polygalacturonase GH28	vv40006Cell_wall
VIT_04s0023g03580	VIT_14s0128g01000	0.836766	CI	20.2.99_stress.abiotic.unspecified;	Germin-like protein 3 [Vitis vinifera]	0
VIT_04s0023g03580	VIT_12s0028g02860	0.836516	CI	26.6_misc.O-methyl transferases;	Isoflavone methyltransferase/ Orcinol O-methyltransferase 1 oomt1	vv10943Isoflavonoid_biosynthesis
VIT_04s0023g03580	VIT_18s0001g11540	0.836456	CI	26.1_misc.cytochrome P450;	CYPLXXXII	0
VIT_04s0023g03580	VIT_10s0092g00480	0.836256	CI	26.1_misc.cytochrome P450;	CYP71D10p	vv10902Monoterpenoid_biosynthesis
VIT_04s0023g03580	VIT_08s0007g02670	0.836151	CI	26.22_misc.short chain dehydrogenase/reductase (SDR);17.1.1.1.11_hormone metabolism.abscisic acid.synthesis-degradation.synthesis.short chain alcohol dehydrogenmase (ABA2)	Secoisolariciresinol dehydrogenase	vv10940Phenylpropanoid_biosynthesis
VIT_04s0023g03580	VIT_02s0234g00010	0.836104	CI	17.6.1.11_hormone metabolism.gibberelin.synthesis-degradation.GA20 oxidase;	Gibberellin 20-oxidase	vv10904Diterpenoid_biosynthesis
VIT_04s0023g03580	VIT_13s0019g02620	0.835373	CI	29.5.1_protein.degradation.subtilases;	Subtilisin protease C1	0
VIT_04s0023g03580	VIT_08s0007g04880	0.835273	CI	35.2_not assigned.unknown;	Unknown protein	0
VIT_04s0023g03580	VIT_13s0019g02610	0.835187	CI	29.5.1_protein.degradation.subtilases;	Subtilisin protease C1	0
VIT_05s0049g00480	VIT_05s0049g00480	1	CI	29.5.11.4.2_protein.degradation.ubiquitin.E3.RING;	Zinc finger (C3HC4-type ring finger)	vv60078Other_zf-C3HC4
VIT_05s0049g00480	VIT_03s0091g00420	0.726096	CI	35.2_not assigned.unknown;	No hit	0
VIT_05s0049g00480	VIT_05s0020g02890	0.717805	CI	35.2_not assigned.unknown;	GPI-anchored protein-like protein II	0
VIT_05s0049g00480	VIT_14s0060g01430	0.691808	CI	35.2_not assigned.unknown;	Unknown protein	0
VIT_05s0049g00480	VIT_06s0004g02110	0.688624	CI	27.3.25_RNA.regulation of transcription.MYB domain transcription factor family;	Myb domain protein 83	vv60044MYB
VIT_05s0049g00480	VIT_18s0001g03080	0.680223	CI	35.1_not assigned.no ontology;	Chitin elicitor-binding CEBIP LysM domain-containing	vv34626Plant-pathogen_interaction
VIT_05s0049g00480	VIT_13s0067g02060	0.658278	CI	11.1.1_lipid metabolism.FA synthesis and FA elongation.Acetyl CoA Carboxylation;	Biotin/lipoyl attachment domain-containing protein	vv10061Fatty_acid_biosynthesis vv10620Pyruvate_metabolism
VIT_05s0049g00480	VIT_12s0059g00570	0.656823	CI	10.5.1.1_cell wall.cell wall proteins.AGPs.AGP;	fasciclin arabinogalactan-protein (FLA7)	vv40006Cell_wall
VIT_05s0049g00480	VIT_15s0024g00070	0.654107	CI	25.6_C1-metabolism.methylenetetrahydrofolate reductase;	Methylenetetrahydrofolate reductase 1 (AtMTHFR1)	vv10670One_carbon_pool_by_folate vv10680Methane_metabolism
VIT_05s0049g00480	VIT_12s0055g01100	0.65277	CI	11.1.5_lipid metabolism.FA synthesis and FA elongation.beta hydroxyacyl ACP dehydratase;	Beta-hydroxyacyl-ACP dehydratase	vv10061Fatty_acid_biosynthesis
VIT_05s0049g00480	VIT_01s0010g01660	0.651206	CI	30.2.3_signalling.receptor kinases.leucine rich repeat III;	Receptor protein kinase	0
VIT_05s0049g00480	VIT_03s0180g00040	0.649293	CI	31.3_cell.cycle;31.2_cell.division	Cyclin D3_2	vv30007Cytokinin_signaling vv44110Cell_cycle
VIT_05s0049g00480	VIT_00s1764g00020	0.648769	CI	30.2.7_signalling.receptor kinases.leucine rich repeat VII;	Leucine-rich repeat transmembrane protein kinase	0
VIT_05s0049g00480	VIT_13s0019g05290	0.648331	CI	35.1_not assigned.no ontology;	Acyl-CoA binding	0
VIT_05s0049g00480	VIT_04s0023g03070	0.646302	CI	30.2.7_signalling.receptor kinases.leucine rich repeat VII;	Leucine-rich repeat family protein / extensin	vv40006Cell_wall
VIT_05s0049g00480	VIT_01s0026g01140	0.645037	CI	27.3.6_RNA.regulation of transcription.bHLH,Basic Helix-Loop-Helix family;	ZCW32 (BIGPETAL, BIGPETALUB)	vv60011BHLH
VIT_05s0049g00480	VIT_18s0001g07220	0.643211	CI	31.3_cell.cycle;	Cyclin delta-2	vv44110Cell_cycle
VIT_05s0049g00480	VIT_06s0009g03360	0.641677	CI	35.2_not assigned.unknown;	Unknown protein	0
VIT_05s0049g00480	VIT_11s0016g02280	0.640394	CI	25_C1-metabolism;1.2.4.1_PS.photorespiration.glycine cleavage.P subunit	Glycine dehydrogenase 2	vv10260Glycine_serine_and_threonine_metabolism
VIT_05s0049g00480	VIT_02s0154g00500	0.63756	CI	29.3.4.1_protein.targeting.secretory pathway.ER;28.99_DNA.unspecified	VAP27-1 (VAMP/synaptobrevin-associated protein 27-1)	vv50109Incompletely_characterized_transport_systems
VIT_05s0049g00480	VIT_18s0001g05480	0.629855	CI	35.2_not assigned.unknown;	Unknown protein	0
VIT_05s0049g00480	VIT_12s0034g01090	0.627082	CI	35.1_not assigned.no ontology;	Lung seven transmembrane receptor	0
VIT_05s0049g00480	VIT_08s0056g01570	0.624738	CI	13.1.3.4_amino acid metabolism.synthesis.aspartate family.methionine;	5-methyltetrahydropteroyltriglutamate--homocysteine S-methyltransferase	vv10271Methionine_metabolism
VIT_05s0049g00480	VIT_01s0010g02670	0.624665	CI	11.1.4_lipid metabolism.FA synthesis and FA elongation.ACP oxoacyl reductase;	3-oxoacyl-[acyl-carrier-protein] reductase, chloroplast	vv10061Fatty_acid_biosynthesis vv11040Biosynthesis_of_unsaturated_fatty_acids
VIT_05s0049g00480	VIT_08s0007g08530	0.6213	CI	35.2_not assigned.unknown;	Unknown protein	0
VIT_05s0049g00480	VIT_08s0007g01750	0.620494	CI	11.1.1.2.1_lipid metabolism.FA synthesis and FA elongation.Acetyl CoA Carboxylation.heteromeric Complex.alpha Carboxyltransferase;	Acetyl co-enzyme A carboxylase carboxyltransferase alpha subunit	vv10061Fatty_acid_biosynthesis vv10620Pyruvate_metabolism
VIT_05s0049g00480	VIT_11s0078g00430	0.620302	CI	10.1.30.1_cell wall.precursor synthesis.sugar kinases.galacturonic acid kinase;	L-fucokinase	vv10511N-Glycan_degradation
VIT_05s0049g00480	VIT_07s0005g04130	0.619693	CI	26.13_misc.acid and other phosphatases;	Acid phosphatase class B	vv10740Riboflavin_metabolism
VIT_05s0049g00480	VIT_07s0005g01390	0.6191	CI	30.3_signalling.calcium;	Calreticulin 2 (CRT2)	vv24141Protein_processing_in_endoplasmic_reticulum vv44145Phagosome
VIT_05s0049g00480	VIT_18s0122g00120	0.617934	CI	10.2.1_cell wall.cellulose synthesis.cellulose synthase;	Cellulose synthase CESA2	vv40006Cell_wall
VIT_05s0049g00480	VIT_06s0004g02890	0.617382	CI	21.1.1_redox.thioredoxin.PDIL;	Protein disulfide-isomerase A1	vv24141Protein_processing_in_endoplasmic_reticulum
VIT_05s0049g00480	VIT_06s0004g07900	0.615806	CI	35.2_not assigned.unknown;	Ovate family protein 17 OFP17	vv60086OFP
VIT_05s0049g00480	VIT_18s0001g00810	0.614982	CI	17.3.1.2.2_hormone metabolism.brassinosteroid.synthesis-degradation.sterols.SMT2;	24-methylenesterol C-methyltransferase 2	vv10100Biosynthesis_of_steroids
VIT_05s0049g00480	VIT_08s0040g00980	0.613263	CI	31.1.1.2_cell.organisation.cytoskeleton.mikrotubuli;	Tubulin beta-1 chain	vv44145Phagosome vv44810Regulation_of_actin_cytoskeleton
VIT_05s0049g00480	VIT_16s0050g00380	0.613125	CI	31.1.1.2_cell.organisation.cytoskeleton.mikrotubuli;	Tubulin beta-1	vv44145Phagosome vv44810Regulation_of_actin_cytoskeleton
VIT_05s0049g00480	VIT_00s0227g00200	0.612953	CI	35.1.20_not assigned.no ontology.formin homology 2 domain-containing protein;	formin protein AHF1	vv44810Regulation_of_actin_cytoskeleton
VIT_05s0049g00480	VIT_15s0021g01860	0.612881	CI	35.2_not assigned.unknown;	Unknown protein	0
VIT_05s0049g00480	VIT_03s0088g00380	0.611288	CI	31.1.1.2_cell.organisation.cytoskeleton.mikrotubuli;	Tubulin alpha	vv44145Phagosome vv44810Regulation_of_actin_cytoskeleton
VIT_05s0049g00480	VIT_01s0150g00460	0.610838	CI	10.7_cell wall.modification;	Xyloglucan endotransglucosylase/hydrolase precursor	vv40006Cell_wall
VIT_05s0049g00480	VIT_17s0000g02010	0.60989	CI	30.2.3_signalling.receptor kinases.leucine rich repeat III;	Atypical receptor kinase MARK	0
VIT_05s0049g00480	VIT_08s0007g01490	0.6072	CI	35.2_not assigned.unknown;	Unknown protein	0
VIT_05s0049g00480	VIT_17s0000g07850	0.60559	CI	34.99_transport.misc;	Nucleobase-ascorbate transporter 6 (NAT6)	vv50124Porters_cat_30_to_64
VIT_05s0049g00480	VIT_12s0035g00880	0.604901	CI	24.2_Biodegradation of Xenobiotics.lactoylglutathione lyase;	Lactoylglutathione lyase	vv10620Pyruvate_metabolism
VIT_05s0049g00480	VIT_18s0001g10580	0.604413	CI	10.3.2_cell wall.hemicellulose synthesis.glucuronoxylan;	Glycosyl transferase family 8 protein	0
VIT_05s0049g00480	VIT_09s0002g09090	0.603608	CI	29.4.1.61_protein.postranslational modification.kinase.receptor like cytoplasmatic kinase X;	Ser/thr specific protein kinase	0
VIT_05s0049g00480	VIT_07s0031g02270	0.602334	CI	34.2_transport.sugars;	Tonoplast monosaccharide transporter2	vv50121Porters_cat_1_to_6
VIT_05s0049g00480	VIT_08s0040g00630	0.601908	CI	29.5.11.4.2_protein.degradation.ubiquitin.E3.RING;	Hydroxyproline-rich glycoprotein	vv40006Cell_wall
VIT_05s0049g00480	VIT_12s0028g00310	0.601075	CI	29.4.1.55_protein.postranslational modification.kinase.receptor like cytoplasmatic kinase V;	Protein kinase family	0
VIT_05s0049g00480	VIT_03s0038g02920	0.600382	CI	17.3.1.2.2_hormone metabolism.brassinosteroid.synthesis-degradation.sterols.SMT2;	S-adenosyl-methionine-sterol-C-methyltransferase	vv10100Biosynthesis_of_steroids
VIT_05s0049g00480	VIT_15s0048g01750	0.598095	CI	10.5.1.1_cell wall.cell wall proteins.AGPs.AGP;	fasciclin arabinogalactan-protein (FLA8)	vv40006Cell_wall
VIT_05s0049g00480	VIT_07s0005g01300	0.596968	CI	10.6.2_cell wall.degradation.mannan-xylose-arabinose-fucose;	Auxin-induced beta-glucosidase	vv10500Starch_and_sucrose_metabolism vv10902Monoterpenoid_biosynthesis vv40006Cell_wall
VIT_05s0049g00480	VIT_09s0018g01650	0.59512	CI	27.3.3_RNA.regulation of transcription.AP2/EREBP, APETALA2/Ethylene-responsive element binding protein family;	Wrinkled1 (AP2/ERBP)	vv30008Ethylene_signaling vv60003AP2_EREBP
VIT_05s0049g00480	VIT_10s0003g00330	0.595074	CI	30.2.11_signalling.receptor kinases.leucine rich repeat XI;	HSL1 (HAESA-like 1)	0
VIT_05s0049g00480	VIT_02s0025g01380	0.594569	CI	26.3.4_misc.gluco-, galacto- and mannosidases.endoglucanase;	Endo-1,4-beta-glucanase	vv40006Cell_wall
VIT_05s0049g00480	VIT_03s0038g02170	0.594331	CI	20.1_stress.biotic;	Thaumatin	0
VIT_05s0049g00480	VIT_12s0035g01960	0.593912	CI	28.1_DNA.synthesis/chromatin structure;	Stichel	vv23030DNA_replication
VIT_05s0049g00480	VIT_05s0020g00730	0.593495	CI	29.4.1.55_protein.postranslational modification.kinase.receptor like cytoplasmatic kinase V;	Receptor-like protein kinase	0
VIT_05s0049g00480	VIT_08s0007g06390	0.592787	CI	11.1.6_lipid metabolism.FA synthesis and FA elongation.enoyl ACP reductase;	Enoyl-[acyl-carrier-protein] reductase [NADH], chloroplast precursor	vv10061Fatty_acid_biosynthesis
VIT_05s0049g00480	VIT_14s0006g00520	0.58938	CI	26.4.1_misc.beta 1,3 glucan hydrolases.glucan endo-1,3-beta-glucosidase;	Glucan endo-1,3-beta-glucosidase 3 precursor	vv10500Starch_and_sucrose_metabolism
VIT_05s0049g00480	VIT_06s0080g00580	0.589158	CI	30.5_signalling.G-proteins;	Rac GTPase activating protein 1	vv50109Incompletely_characterized_transport_systems
VIT_05s0049g00480	VIT_08s0040g01030	0.588772	CI	35.2_not assigned.unknown;	Unknown protein	0
VIT_05s0049g00480	VIT_08s0007g00440	0.588551	CI	10.7_cell wall.modification;	Alpha-expansin 6 precursor	vv30003Auxin_signaling
VIT_05s0049g00480	VIT_18s0001g14040	0.588035	CI	26.3.4_misc.gluco-, galacto- and mannosidases.endoglucanase;10.6.1_cell wall.degradation.cellulases and beta -1,4-glucanases	Endo-1,4-beta-glucanase	vv40006Cell_wall
VIT_05s0049g00480	VIT_07s0151g00450	0.586456	CI	27.3.6_RNA.regulation of transcription.bHLH,Basic Helix-Loop-Helix family;	Basic helix-loop-helix (bHLH) family	vv60011BHLH
VIT_05s0049g00480	VIT_12s0057g01020	0.585247	CI	10.5.1.1_cell wall.cell wall proteins.AGPs.AGP;	fasciclin-like arabinogalactan protein FLA2	vv40006Cell_wall
VIT_05s0049g00480	VIT_00s0813g00010	0.584621	CI	34.99_transport.misc;	Nucleobase-ascorbate transporter 11 (NAT11)	vv50124Porters_cat_30_to_64
VIT_05s0049g00480	VIT_00s0218g00090	0.584435	CI	26.2_misc.UDP glucosyl and glucoronyl transferases;	Exostosin family protein	vv11030Glycan_structures-biosynthesis1
VIT_05s0049g00480	VIT_17s0000g05840	0.5841	CI	30.3_signalling.calcium;	Calmodulin binding IQD31 (IQ-domain 31)	0
VIT_05s0049g00480	VIT_00s2125g00010	0.583533	CI	11.8.2_lipid metabolism.exotics (steroids, squalene etc).methylsterol monooxygenase;	C-4 sterol methyl oxidase	vv10100Biosynthesis_of_steroids
VIT_05s0049g00480	VIT_12s0059g01180	0.583412	CI	27.3.44_RNA.regulation of transcription.Chromatin Remodeling Factors;	Bromo-adjacenty (BAH) domain-containing protein	vv60048PHD
VIT_05s0049g00480	VIT_08s0056g01520	0.581982	CI	26.2_misc.UDP glucosyl and glucoronyl transferases;	Acetylglucosaminyltransferase	vv11030Glycan_structures-biosynthesis1
VIT_05s0049g00480	VIT_10s0003g01550	0.581812	CI	35.1_not assigned.no ontology;	IMK2 (inflorescence meristem receptor-like kinase 2)	0
VIT_05s0049g00480	VIT_00s1403g00010	0.581503	CI	35.2_not assigned.unknown;	Unknown	0
VIT_05s0049g00480	VIT_12s0057g01310	0.579986	CI	35.2_not assigned.unknown;	SUB1 (short under blue light 1)	0
VIT_05s0049g00480	VIT_12s0057g01030	0.579848	CI	7.1.1_OPP.oxidative PP.G6PD;	Glucose-6-phosphate 1-dehydrogenase 2, chloroplast precursor	vv10030Pentose_phosphate vv10480Glutathione_metabolism
VIT_05s0049g00480	VIT_18s0001g09450	0.576141	CI	35.2_not assigned.unknown;	Unknown protein	0
VIT_05s0049g00480	VIT_06s0004g08210	0.575603	CI	30.2.3_signalling.receptor kinases.leucine rich repeat III;	Receptor protein kinase	0
VIT_05s0049g00480	VIT_07s0031g01440	0.57549	CI	30.2.3_signalling.receptor kinases.leucine rich repeat III;	Receptor protein kinase	0
VIT_05s0049g00480	VIT_06s0004g00990	0.575366	CI	20.1_stress.biotic;	Dirigent protein	0
VIT_05s0049g00480	VIT_11s0037g00930	0.574839	CI	10.1.8_cell wall.precursor synthesis.GER;	GDP-L-fucose synthase.	vv10051Fructose_and_mannose_metabolism
VIT_05s0049g00480	VIT_13s0320g00010	0.574743	CI	35.2_not assigned.unknown;	Lectin	0
VIT_05s0049g00480	VIT_01s0011g02930	0.574658	CI	27.3.99_RNA.regulation of transcription.unclassified;	DNA-binding protein, chloroplast nucleoid	0
VIT_05s0049g00480	VIT_17s0000g06440	0.573617	CI	10.3_cell wall.hemicellulose synthesis;	Galactoside 2-alpha-L-fucosyltransferase	vv10602Glycosphingolipid_biosynthesis
VIT_05s0049g00480	VIT_18s0122g00950	0.573312	CI	35.2_not assigned.unknown;	Unknown protein	0
VIT_05s0049g00480	VIT_18s0001g12400	0.572684	CI	35.2_not assigned.unknown;	Unknown protein	0
VIT_05s0049g00480	VIT_04s0008g01910	0.572265	CI	1.1.5.2_PS.lightreaction.other electron carrier (ox/red).ferredoxin;	ferredoxin-related	vv10195Photosynthesis
VIT_05s0049g00480	VIT_09s0002g00970	0.572073	CI	29.2.1.2.1.29_protein.synthesis.ribosomal protein.eukaryotic.40S subunit.S29;	Ribosomal protein S29 (RPS29C) 40S	vv23010Ribosome
VIT_05s0049g00480	VIT_09s0002g03940	0.571987	CI	27.3.3_RNA.regulation of transcription.AP2/EREBP, APETALA2/Ethylene-responsive element binding protein family;	AP2/EREBP transcription factor	vv30008Ethylene_signaling vv60003AP2_EREBP
VIT_05s0049g00480	VIT_14s0108g01020	0.570986	CI	10.7_cell wall.modification;	Alpha-expansin 1 precursor	vv30003Auxin_signaling
VIT_05s0049g00480	VIT_00s1322g00010	0.57062	CI	31.1.1.2_cell.organisation.cytoskeleton.mikrotubuli;	Tubulin alpha-3 chain	vv44145Phagosome vv44810Regulation_of_actin_cytoskeleton
VIT_05s0049g00480	VIT_07s0005g02230	0.570376	CI	15.2_metal handling.binding, chelation and storage;13.1.3.4.11_amino acid metabolism.synthesis.aspartate family.methionine.S-adenosylmethionine synthetase;13.1.3.4_amino acid metabolism.synthesis.aspartate family.methionine;	S-adenosylmethionine synthetase 1 (SAM1)	vv10271Methionine_metabolism vv10450Selenoamino_acid_metabolism
VIT_05s0049g00480	VIT_10s0116g00360	0.570286	CI	4.1.5_glycolysis.cytosolic branch.pyrophosphate-fructose-6-P phosphotransferase;	Pyrophosphate-dependent phosphofructokinase beta subunit	vv10010Glycolysis vv10030Pentose_phosphate vv10051Fructose_and_mannose_metabolism
VIT_05s0049g00480	VIT_02s0025g03480	0.570121	CI	31.1_cell.organisation;	Kinesin motor domain containing protein	vv44810Regulation_of_actin_cytoskeleton
VIT_05s0049g00480	VIT_07s0005g02010	0.569938	CI	30.1_signalling.in sugar and nutrient physiology;	Nitrogen regulatory protein PII 1	vv50101Channels_and_pores
VIT_05s0049g00480	VIT_06s0004g06110	0.569532	CI	10.6.1_cell wall.degradation.cellulases and beta -1,4-glucanases;	Exo-1,3-beta-glucanase	vv10500Starch_and_sucrose_metabolism
VIT_05s0049g00480	VIT_18s0001g09580	0.569465	CI	31.3_cell.cycle;	Cyclin A3;1	vv44110Cell_cycle
VIT_05s0049g00480	VIT_18s0072g01000	0.569449	CI	8.1.1.2_TCA / org transformation.TCA.pyruvate DH.E2;	Dihydrolipoamide S-acetyltransferase	vv10010Glycolysis vv10252Alanine_and_aspartate_metabolism vv10620Pyruvate_metabolism
VIT_05s0049g00480	VIT_06s0004g06090	0.569425	CI	16.1_secondary metabolism.simple phenols;	Diphenol oxidase	vv10350Tyrosine_metabolism vv50109Incompletely_characterized_transport_systems
VIT_05s0049g00480	VIT_19s0015g00530	0.568436	CI	10.5.1.1_cell wall.cell wall proteins.AGPs.AGP;	fasciclin arabinogalactan-protein (FLA1)	vv40006Cell_wall
VIT_05s0049g00480	VIT_04s0023g01520	0.56832	CI	35.2_not assigned.unknown;	Unknown protein	0
VIT_05s0049g00480	VIT_06s0004g00720	0.568148	CI	26.4.1_misc.beta 1,3 glucan hydrolases.glucan endo-1,3-beta-glucosidase;	Glucan endo-1,3-beta-glucosidase 4 precursor	vv10500Starch_and_sucrose_metabolism
VIT_05s0051g00730	VIT_05s0051g00730	1	CI	29.5.11.4.2_protein.degradation.ubiquitin.E3.RING;	Zinc finger (C3HC4-type ring finger)	vv60078Other_zf-C3HC4
VIT_05s0051g00730	VIT_09s0018g01370	0.955329	CI	29.4_protein.postranslational modification;	STE20/SPS1 proline-alanine-rich protein kinase	0
VIT_05s0051g00730	VIT_09s0018g01390	0.954989	CI	29.4_protein.postranslational modification;	STE20/SPS1 proline-alanine-rich protein kinase	0
VIT_05s0051g00730	VIT_06s0080g00860	0.954228	CI	27.1_RNA.processing;	DCP1 (decapping 1)	vv50133Primary_active_transporter_cat_A9_to_A18
VIT_05s0051g00730	VIT_06s0009g01900	0.947986	CI	35.1_not assigned.no ontology;	Ssu72	0
VIT_05s0051g00730	VIT_19s0014g02210	0.947103	CI	29.5.11.20_protein.degradation.ubiquitin.proteasom;	Proteasome	0
VIT_05s0051g00730	VIT_01s0026g00230	0.945506	CI	27.1_RNA.processing;	U4/U6 small nuclear ribonucleoprotein PRP31	vv23040Spliceosome
VIT_05s0051g00730	VIT_17s0000g02730	0.944837	CI	27.3.25_RNA.regulation of transcription.MYB domain transcription factor family;	Myb domain protein 4R1	vv60044MYB
VIT_05s0051g00730	VIT_09s0018g01740	0.944291	CI	35.2_not assigned.unknown;	Unknown	0
VIT_05s0051g00730	VIT_08s0007g04370	0.943751	CI	35.1_not assigned.no ontology;	Unknown protein	0
VIT_05s0051g00730	VIT_11s0103g00660	0.942585	CI	27.3.67_RNA.regulation of transcription.putative transcription regulator;	ELM2 domain-containing protein	vv60048PHD
VIT_05s0051g00730	VIT_15s0024g00280	0.94005	CI	34.14_transport.unspecified cations;	Na+/H+ antiporter, isoform 6	vv50124Porters_cat_30_to_64
VIT_05s0051g00730	VIT_11s0037g01220	0.939512	CI	35.2_not assigned.unknown;	No hit	0
VIT_05s0051g00730	VIT_14s0081g00460	0.938954	CI	30.4_signalling.phosphinositides;	SAC domain phosphoinositide (3,5)P2 phosphatase	vv10562Inositol_phosphate_metabolism vv34070Phosphatidylinositol_signaling_system
VIT_05s0051g00730	VIT_03s0038g00680	0.938845	CI	26.2_misc.UDP glucosyl and glucoronyl transferases;	Exostosin	vv11030Glycan_structures-biosynthesis1
VIT_05s0051g00730	VIT_02s0087g00830	0.938548	CI	27.3.73_RNA.regulation of transcription.Zn-finger(CCHC);	CBF1 interacting corepressor CIR	0
VIT_05s0051g00730	VIT_18s0001g06970	0.938534	CI	20.2.1_stress.abiotic.heat;	DnaJ homolog, subfamily A, member 3	vv50132Primary_active_transporter_cat_A5_to_A8
VIT_05s0051g00730	VIT_02s0033g00390	0.93845	CI	27.3.25_RNA.regulation of transcription.MYB domain transcription factor family;16.8.1_secondary metabolism.flavonoids.anthocyanins	Myb domain protein 113	vv60044MYB
VIT_05s0051g00730	VIT_02s0033g00380	0.936185	CI	35.2_not assigned.unknown;	Myb VvMYBA1	vv60044MYB
VIT_05s0051g00730	VIT_10s0003g04600	0.935965	CI	27.1.3.6_RNA.processing.3 end processing.CPSF30;	Cleavage and polyadenylation specificity factor 30 kDa subunit	vv60018C3H
VIT_05s0051g00730	VIT_07s0130g00510	0.935701	CI	27.3.65_RNA.regulation of transcription.Polycomb Group (PcG);	Transcription factor related	0
VIT_05s0051g00730	VIT_00s0201g00070	0.935659	CI	28.2_DNA.repair;	HhH-GPD base excision DNA repair family protein	0
VIT_05s0051g00730	VIT_00s0207g00090	0.935585	CI	29.5.11.4.2_protein.degradation.ubiquitin.E3.RING;	Ring zinc finger ariadne protein ARI5	0
VIT_05s0051g00730	VIT_14s0068g01400	0.935517	CI	35.1_not assigned.no ontology;	UPF0497 family	0
VIT_05s0051g00730	VIT_06s0009g01140	0.935437	CI	34.3_transport.amino acids;	Amino acid permease	vv50123Porters_cat_18_to_29
VIT_05s0051g00730	VIT_08s0007g03700	0.935082	CI	27.2_RNA.transcription;	Transcription initiation factor TFIID subunit D10	vv23022Basal_transcription_factors
VIT_05s0051g00730	VIT_05s0051g00740	0.934612	CI	35.2_not assigned.unknown;	Zinc finger (C3HC4-type ring finger)	vv60078Other_zf-C3HC4
VIT_05s0051g00730	VIT_04s0008g01890	0.933931	CI	29.5.11.4.3.2_protein.degradation.ubiquitin.E3.SCF.FBOX;	F-box family protein (FBL15)	0
VIT_05s0051g00730	VIT_04s0023g01440	0.933895	CI	27.2_RNA.transcription;	SIN	0
VIT_05s0051g00730	VIT_04s0023g02510	0.933602	CI	26.2_misc.UDP glucosyl and glucoronyl transferases;	Glycosyl transferase family 1 protein	0
VIT_05s0051g00730	VIT_14s0171g00340	0.931945	CI	35.2_not assigned.unknown;	F-box family protein	0
VIT_05s0051g00730	VIT_05s0124g00410	0.931365	CI	29.5_protein.degradation;	UBX domain-containing protein	0
VIT_05s0051g00730	VIT_00s0226g00040	0.931363	CI	35.2_not assigned.unknown;	Myb family	vv60045MYBrelated
VIT_05s0051g00730	VIT_08s0007g06660	0.931336	CI	29.5.11.4.2_protein.degradation.ubiquitin.E3.RING;	E3 ubiquitin-protein ligase RNF5	vv24141Protein_processing_in_endoplasmic_reticulum vv60078Other_zf-C3HC4
VIT_05s0051g00730	VIT_02s0087g00650	0.930522	CI	35.2_not assigned.unknown;	Nod factor	0
VIT_05s0051g00730	VIT_15s0107g00410	0.930508	CI	20.1_stress.biotic;	Pleckstriny (PH) domain-containing protein	0
VIT_05s0051g00730	VIT_11s0016g03450	0.929511	CI	35.2_not assigned.unknown;	Unknown protein	0
VIT_05s0051g00730	VIT_05s0049g00510	0.929244	CI	17.5.2_hormone metabolism.ethylene.signal transduction;	Ethylene response factor ERF1	vv30008Ethylene_signaling vv30011Jasmonate_signaling vv60003AP2_EREBP
VIT_05s0051g00730	VIT_05s0020g04530	0.929107	CI	35.2_not assigned.unknown;	No hit	0
VIT_05s0051g00730	VIT_00s2580g00010	0.928725	CI	29.5.11.1_protein.degradation.ubiquitin.ubiquitin;29.5_protein.degradation	U4/U6.U5 tri-snRNP-associated protein 2	vv23040Spliceosome
VIT_05s0051g00730	VIT_18s0072g01080	0.92861	CI	20.2.1_stress.abiotic.heat;	DnaJ homolog, subfamily C, member 8	vv50132Primary_active_transporter_cat_A5_to_A8
VIT_05s0051g00730	VIT_02s0087g00770	0.928604	CI	27.2_RNA.transcription;	ABC transporter E member 1	vv52010ABC_transporters
VIT_05s0051g00730	VIT_05s0077g01350	0.928467	CI	35.2_not assigned.unknown;	Mov34 STAM-binding protein	vv50111Tethering_factors
VIT_05s0051g00730	VIT_00s1045g00030	0.928296	CI	35.2_not assigned.unknown;	Unknown	0
VIT_05s0051g00730	VIT_18s0001g01800	0.927876	CI	27.1.3.9_RNA.processing.3 end processing.CstF64;	Cleavage stimulation factor 64	vv23015mRNA_surveillance_pathway vv50133Primary_active_transporter_cat_A9_to_A18
VIT_05s0051g00730	VIT_12s0034g02380	0.927408	CI	25.1_C1-metabolism.glycine hydroxymethyltransferase;1.2.5_PS.photorespiration.serine hydroxymethyltransferase	Glycine hydroxymethyltransferase	vv10260Glycine_serine_and_threonine_metabolism vv10670One_carbon_pool_by_folate vv10680Methane_metabolism
VIT_05s0051g00730	VIT_15s0046g02040	0.927159	CI	29.5_protein.degradation;	CaaX processing zinc-metallo endoprotease	0
VIT_05s0051g00730	VIT_01s0011g04370	0.927081	CI	11.3_lipid metabolism.Phospholipid synthesis;	Phosphatidylserine synthase 2	vv10564Glycerophospholipid_metabolism
VIT_05s0051g00730	VIT_06s0061g01590	0.926221	CI	35.2_not assigned.unknown;	Peptidylprolyl isomerase domain and WD repeat-containing protein 1	vv23040Spliceosome
VIT_05s0051g00730	VIT_17s0000g07540	0.925606	CI	35.1.25_not assigned.no ontology.paired amphipathic helix repeat-containing protein;	paired amphipathic helix protein Sin3a	vv60095Orphans_PAH
VIT_05s0051g00730	VIT_16s0039g01020	0.925087	CI	35.2_not assigned.unknown;	Unknown protein	0
VIT_05s0051g00730	VIT_18s0001g02160	0.925052	CI	27.3.44_RNA.regulation of transcription.Chromatin Remodeling Factors;	Switching protein 3C ATSWI3C	vv60045MYBrelated
VIT_05s0051g00730	VIT_13s0067g01510	0.925014	CI	35.1_not assigned.no ontology;	Outer membrane OMP85	0
VIT_05s0051g00730	VIT_08s0007g05080	0.924992	CI	35.2_not assigned.unknown;	Unknown protein	0
VIT_05s0051g00730	VIT_12s0035g01890	0.92492	CI	27.4_RNA.RNA binding;	RNA recognition motif (RRM)-containing	0
VIT_05s0051g00730	VIT_06s0080g00830	0.924851	CI	35.2_not assigned.unknown;	Unknown protein	0
VIT_05s0051g00730	VIT_02s0025g03510	0.924774	CI	27.3.67_RNA.regulation of transcription.putative transcription regulator;	Bromo-adjacenty (BAH) domain-containing protein	0
VIT_05s0051g00730	VIT_13s0064g01190	0.923933	CI	27.4_RNA.RNA binding;	RNA recognition motif (RRM)-containing protein	0
VIT_05s0051g00730	VIT_07s0104g00690	0.923712	CI	35.1_not assigned.no ontology;	GPI transamidase component Gpi16 subunit	vv10563Glycosylphosphatidylinositol-anchor_biosynthesis
VIT_05s0051g00730	VIT_14s0036g00750	0.923493	CI	30.3_signalling.calcium;29.4_protein.postranslational modification	Protein phosphatase 2 (formerly 2A), regulatory subunit B''	vv23015mRNA_surveillance_pathway
VIT_05s0051g00730	VIT_12s0057g00310	0.923443	CI	35.2_not assigned.unknown;	Gamete expressed1 (GEX1)	0
VIT_05s0051g00730	VIT_02s0025g02760	0.923025	CI	29.5.11_protein.degradation.ubiquitin;	Ubiquitin thiolesterase 4	vv24120Ubiquitin_mediated_proteolysis
VIT_05s0051g00730	VIT_04s0008g02980	0.922824	CI	16.1.5_secondary metabolism.isoprenoids.terpenoids;16.1_secondary metabolism.isoprenoids	Lupeol synthase	vv10100Biosynthesis_of_steroids
VIT_05s0051g00730	VIT_13s0067g00280	0.922746	CI	31.4_cell.vesicle transport;	Syntaxin 5	vv24130SNARE_interactions_in_vesicular_transport vv50101Channels_and_pores
VIT_05s0051g00730	VIT_04s0210g00220	0.922447	CI	29.5.11.1_protein.degradation.ubiquitin.ubiquitin;29.5.11_protein.degradation.ubiquitin	Ubiquilin-1	vv24141Protein_processing_in_endoplasmic_reticulum
VIT_05s0051g00730	VIT_14s0108g00040	0.922091	CI	27.3.62_RNA.regulation of transcription.Nucleosome/chromatin assembly factor group;	Structure-specific recognition protein 1 SSRP1	vv60035HMG
VIT_05s0051g00730	VIT_03s0017g00290	0.922022	CI	#N/A	No hit	0
VIT_05s0051g00730	VIT_16s0022g00490	0.921681	CI	31.4_cell.vesicle transport;	Conserved oligomeric Golgi complex 7	vv50111Tethering_factors
VIT_05s0051g00730	VIT_06s0009g03120	0.921583	CI	26.1_misc.cytochrome P450;16.5.1.1.3.1_secondary metabolism.sulfur-containing.glucosinolates.synthesis.indole.CYP79B2 monooxygenase;16.5.1.1.2.1_secondary metabolism.sulfur-containing.glucosinolates.synthesis.aromatic.CYP79A2 monooxygenase;	Cytochrome P450, family 79, subfamily A, polypeptide 2	vv10966Glucosinolate_biosynthesis
VIT_05s0051g00730	VIT_10s0003g03710	0.921302	CI	29.5.11.4.3.3_protein.degradation.ubiquitin.E3.SCF.cullin;	Cullin-4	vv23420Nucleotide_excision_repair vv24120Ubiquitin_mediated_proteolysis
VIT_05s0051g00730	VIT_08s0040g01280	0.921282	CI	29.5.11_protein.degradation.ubiquitin;	Ubiquitin-associated (UBA)	0
VIT_05s0051g00730	VIT_02s0025g00680	0.921171	CI	34.15_transport.potassium;	Tiny root hair 1	vv50125Porters_cat_66_to_94
VIT_05s0051g00730	VIT_14s0066g00260	0.920344	CI	35.1_not assigned.no ontology;	SURF2 (surfeit 2)	0
VIT_05s0051g00730	VIT_04s0023g02750	0.919889	CI	35.1_not assigned.no ontology;	FG-GAP repeat-containing protein	0
VIT_05s0051g00730	VIT_06s0004g07560	0.919638	CI	29.2.1.1.2.1.29_protein.synthesis.ribosomal protein.prokaryotic.mitochondrion.30S subunit.S29;	Ribosomal protein S29 28S	vv23010Ribosome
VIT_05s0051g00730	VIT_02s0012g00500	0.918942	CI	35.2_not assigned.unknown;	Invertase/pectin methylesterase inhibitor	vv40006Cell_wall
VIT_05s0051g00730	VIT_03s0038g03610	0.918856	CI	35.2_not assigned.unknown;	Unknown protein	0
VIT_05s0051g00730	VIT_17s0000g09750	0.918811	CI	35.1_not assigned.no ontology;	Transducin protein	0
VIT_05s0051g00730	VIT_16s0098g01570	0.918764	CI	11.1.13_lipid metabolism.FA synthesis and FA elongation.acyl-CoA binding protein;	Acyl-CoA binding protein 2 (ACBP2)	0
VIT_05s0051g00730	VIT_17s0000g00860	0.918753	CI	35.2_not assigned.unknown;	Unknown protein	0
VIT_05s0051g00730	VIT_14s0036g00940	0.918718	CI	27.2_RNA.transcription;	Transcription initiation factor TFIID subunit 10	vv23022Basal_transcription_factors
VIT_05s0051g00730	VIT_19s0090g01240	0.918692	CI	35.1.41_not assigned.no ontology.hydroxyproline rich proteins;	Hydroxyproline-rich glycoprotein VTA1	vv40006Cell_wall vv50111Tethering_factors
VIT_05s0051g00730	VIT_05s0102g00700	0.918608	CI	35.2_not assigned.unknown;	Group II intron splicing factor CRS1-like	0
VIT_05s0051g00730	VIT_07s0141g00790	0.918553	CI	35.1_not assigned.no ontology;	Unknown protein	0
VIT_05s0051g00730	VIT_13s0139g00250	0.91855	CI	29.2.3_protein.synthesis.initiation;	Translation initiation factor eIF-2B beta subunit	vv23013RNA_transport
VIT_05s0051g00730	VIT_15s0048g01980	0.918009	CI	30.11.1_signalling.light.COP9 signalosome;	COP9 signalosome complex subunit 1	0
VIT_05s0051g00730	VIT_06s0061g01020	0.918007	CI	35.2_not assigned.unknown;	Unknown protein	0
VIT_05s0051g00730	VIT_05s0094g01560	0.917767	CI	29.2.2.3.99_protein.synthesis.ribosome biogenesis.Pre-rRNA processing and modifications.misc;29.2.2.1_protein.synthesis.ribosome biogenesis.export from nucleus	RIO kinase 2	vv23008Ribosome_biogenesis_in_Eukaryotes
VIT_05s0051g00730	VIT_03s0038g00590	0.917646	CI	35.2_not assigned.unknown;	Unknown protein	0
VIT_05s0051g00730	VIT_17s0119g00090	0.917563	CI	35.2_not assigned.unknown;	Unknown protein	0
VIT_05s0051g00730	VIT_05s0029g01350	0.917517	CI	30.5_signalling.G-proteins;	RabGAP/TBC domain-containing protein	0
VIT_05s0051g00730	VIT_19s0014g01170	0.917262	CI	31.2_cell.division;	Anaphase-promoting complex component APC6	vv24120Ubiquitin_mediated_proteolysis vv44110Cell_cycle
VIT_05s0051g00730	VIT_01s0010g02900	0.917198	CI	29.5.11.20_protein.degradation.ubiquitin.proteasom;	Proteasome 20S beta subunit E1 (PBE1) (PRCE)	vv23050Proteasome
VIT_05s0051g00730	VIT_03s0063g00270	0.917178	CI	35.2_not assigned.unknown;	Unknown protein	0
VIT_05s0051g00730	VIT_12s0028g01050	0.916924	CI	28.1_DNA.synthesis/chromatin structure;	Helicase in vascular tissue and TAPETUM	vv23040Spliceosome
VIT_05s0051g00730	VIT_06s0004g01840	0.916854	CI	9.6_mitochondrial electron transport / ATP synthesis.cytochrome c;	Cytochrome c-type biogenesis protein	0
VIT_05s0051g00730	VIT_12s0028g02640	0.916819	CI	29.2.4_protein.synthesis.elongation;	GTP-binding protein typA/bipA	0
VIT_05s0051g00730	VIT_09s0002g01490	0.916729	CI	34.5_transport.ammonium;	Developmentally regulated G-protein 1	0
VIT_05s0051g00730	VIT_06s0004g03990	0.91644	CI	23.3.3_nucleotide metabolism.salvage.NUDIX hydrolases;	Nudix hydrolase 9	0
VIT_05s0051g00730	VIT_18s0001g03100	0.915929	CI	35.1_not assigned.no ontology;	Transcription initiation factor TFIIH subunit H3	vv23022Basal_transcription_factors vv23420Nucleotide_excision_repair
VIT_05s0051g00730	VIT_18s0001g15400	0.915829	CI	27.3.52_RNA.regulation of transcription.Global transcription factor group;	KOW domain-containing transcription factor family protein	0
VIT_05s0077g01970	VIT_05s0077g01970	1	CI	29.5.11.4.2_protein.degradation.ubiquitin.E3.RING;	Zinc finger (C3HC4-type ring finger)	vv60078Other_zf-C3HC4
VIT_05s0077g01970	VIT_10s0003g01730	0.944988	CI	29.5.11.4.2_protein.degradation.ubiquitin.E3.RING;	PUB17 (plant U- box 17)	0
VIT_05s0077g01970	VIT_06s0004g06840	0.931052	CI	29.4_protein.postranslational modification;	Protein phosphatase 2C	0
VIT_05s0077g01970	VIT_00s0463g00020	0.926542	CI	27.3.21_RNA.regulation of transcription.GRAS transcription factor family;	Scarecrow transcription factor 5 (SCL5)	vv60032GRAS
VIT_05s0077g01970	VIT_10s0003g03810	0.915467	CI	35.2_not assigned.unknown;	No hit	0
VIT_05s0077g01970	VIT_13s0067g00700	0.915184	CI	35.2_not assigned.unknown;	Hydrolase, alpha/beta fold	0
VIT_05s0077g01970	VIT_14s0066g02350	0.910292	CI	26.2_misc.UDP glucosyl and glucoronyl transferases;3.1.1.2_minor CHO metabolism.raffinose family.galactinol synthases.putative	Galactinol synthase	vv10052Galactose_metabolism
VIT_05s0077g01970	VIT_11s0016g04700	0.90607	CI	11.1.10_lipid metabolism.FA synthesis and FA elongation.beta ketoacyl CoA synthase;	Beta-ketoacyl-CoA synthase	vv10061Fatty_acid_biosynthesis
VIT_05s0077g01970	VIT_06s0009g01620	0.902658	CI	35.1_not assigned.no ontology;	Harpin-induced protein	0
VIT_05s0077g01970	VIT_07s0005g01140	0.900041	CI	35.2_not assigned.unknown;	Unknown protein	0
VIT_05s0077g01970	VIT_08s0032g01150	0.899545	CI	31.4_cell.vesicle transport;	Syntaxin 1B/2/3/4	vv24130SNARE_interactions_in_vesicular_transport vv50101Channels_and_pores
VIT_05s0077g01970	VIT_13s0064g01220	0.897299	CI	27.3.99_RNA.regulation of transcription.unclassified;	Zf A20 and AN1 domain-containing stress-associated protein 5	vv60077Other_zf-AN1
VIT_05s0077g01970	VIT_06s0004g05090	0.897168	CI	29.5.11.4.2_protein.degradation.ubiquitin.E3.RING;	Zinc finger (C3HC4-type ring finger)	vv60078Other_zf-C3HC4
VIT_05s0077g01970	VIT_11s0052g01190	0.897	CI	10.7_cell wall.modification;10.6.2_cell wall.degradation.mannan-xylose-arabinose-fucose	Xyloglucan endotransglucosylase-hydrolase XTH3	vv40006Cell_wall
VIT_05s0077g01970	VIT_06s0004g04180	0.896769	CI	27.3.11_RNA.regulation of transcription.C2H2 zinc finger family;	Zinc finger (C2H2 type) protein (ZAT11)	vv60017C2H2
VIT_05s0077g01970	VIT_11s0016g01810	0.896201	CI	35.2_not assigned.unknown;	Unknown protein	0
VIT_05s0077g01970	VIT_03s0091g00690	0.891812	CI	27.3.11_RNA.regulation of transcription.C2H2 zinc finger family;	Salt tolerance zinc finger	vv60017C2H2
VIT_05s0077g01970	VIT_08s0032g01220	0.889398	CI	30.3_signalling.calcium;	Calcium dependent protein kinase 1	vv34626Plant-pathogen_interaction
VIT_05s0077g01970	VIT_18s0072g00550	0.888756	CI	35.2_not assigned.unknown;	Unknown protein	0
VIT_05s0077g01970	VIT_02s0025g04460	0.887288	CI	27.3.3_RNA.regulation of transcription.AP2/EREBP, APETALA2/Ethylene-responsive element binding protein family;	DWARF and delayed flowering 2	vv30008Ethylene_signaling vv60003AP2_EREBP
VIT_05s0077g01970	VIT_13s0019g01130	0.887028	CI	35.2_not assigned.unknown;	DC1 domain-containing protein	0
VIT_05s0077g01970	VIT_01s0011g04550	0.886701	CI	35.2_not assigned.unknown;	Unknown protein	0
VIT_05s0077g01970	VIT_01s0026g01430	0.88513	CI	35.2_not assigned.unknown;	Unknown protein	0
VIT_05s0077g01970	VIT_18s0001g09230	0.884778	CI	27.3.11_RNA.regulation of transcription.C2H2 zinc finger family;	Salt tolerance zinc finger	vv60017C2H2
VIT_05s0077g01970	VIT_07s0005g02110	0.8822	CI	29.4_protein.postranslational modification;	Protein phosphatase 2C DBP	vv60024DBP
VIT_05s0077g01970	VIT_13s0156g00150	0.881943	CI	35.2_not assigned.unknown;	Unknown	0
VIT_05s0077g01970	VIT_01s0010g02940	0.878795	CI	30.3_signalling.calcium;	Calmodulin CML37	vv34020Calcium_signaling_pathway vv34626Plant-pathogen_interaction
VIT_05s0077g01970	VIT_11s0016g00710	0.878441	CI	20.1.3_stress.biotic.signalling;17.7.2_hormone metabolism.jasmonate.signal transduction	Jasmonate ZIM-domain protein 1	vv30011Jasmonate_signaling vv60069ZIM
VIT_05s0077g01970	VIT_11s0052g01300	0.876674	CI	10.7_cell wall.modification;10.6.2_cell wall.degradation.mannan-xylose-arabinose-fucose	Xyloglucan endotransglycosylase 6	vv40006Cell_wall
VIT_05s0077g01970	VIT_19s0090g00600	0.874887	CI	35.2_not assigned.unknown;	No hit	0
VIT_05s0077g01970	VIT_03s0063g00460	0.874095	CI	17.5.2_hormone metabolism.ethylene.signal transduction;	Ethylene-responsive transcription factor ERF109	vv30008Ethylene_signaling vv60003AP2_EREBP
VIT_05s0077g01970	VIT_16s0098g01000	0.873286	CI	35.2_not assigned.unknown;	No hit	0
VIT_05s0077g01970	VIT_01s0026g01030	0.873082	CI	35.2_not assigned.unknown;	Zinc finger (C3HC4-type ring finger)	vv60078Other_zf-C3HC4
VIT_05s0077g01970	VIT_05s0077g01470	0.869868	CI	15_metal handling;10.2.2_cell wall.cellulose synthesis.COBRA	Phytochelatin synthetase	vv10251Glutamate_metabolism
VIT_05s0077g01970	VIT_18s0122g00180	0.867359	CI	30.3_signalling.calcium;	Calmodulin CML37	vv34020Calcium_signaling_pathway vv34626Plant-pathogen_interaction
VIT_05s0077g01970	VIT_02s0012g02190	0.867313	CI	10.2.1_cell wall.cellulose synthesis.cellulose synthase;	Cellulose synthase CSLD2	vv40006Cell_wall
VIT_05s0077g01970	VIT_10s0003g00140	0.867067	CI	17.5.2_hormone metabolism.ethylene.signal transduction;	Ethylene-responsive transcription factor 9	vv30008Ethylene_signaling vv60003AP2_EREBP
VIT_05s0077g01970	VIT_11s0052g01260	0.86581	CI	10.7_cell wall.modification;10.6.2_cell wall.degradation.mannan-xylose-arabinose-fucose	Xyloglucan endotransglucosylase/hydrolase 23	vv40006Cell_wall
VIT_05s0077g01970	VIT_12s0028g03270	0.862618	CI	17.5.2_hormone metabolism.ethylene.signal transduction;	Ethylene-responsive transcription factor 9	vv30008Ethylene_signaling vv60003AP2_EREBP
VIT_05s0077g01970	VIT_15s0021g02790	0.86043	CI	35.1_not assigned.no ontology;	ATELC/ELC	vv50111Tethering_factors
VIT_05s0077g01970	VIT_02s0025g02490	0.854776	CI	#N/A	Unknown protein	0
VIT_05s0077g01970	VIT_03s0091g00470	0.854037	CI	29.4_protein.postranslational modification;	Protein phosphatase 2C	0
VIT_05s0077g01970	VIT_01s0010g02930	0.852653	CI	30.3_signalling.calcium;	Calmodulin	vv34020Calcium_signaling_pathway vv34626Plant-pathogen_interaction
VIT_05s0077g01970	VIT_04s0008g05510	0.851879	CI	35.2_not assigned.unknown;	SYNC1 protein, related	0
VIT_05s0077g01970	VIT_01s0011g03330	0.850977	CI	35.2_not assigned.unknown;	Unknown protein	0
VIT_05s0077g01970	VIT_06s0009g03540	0.849755	CI	35.2_not assigned.unknown;	No hit	0
VIT_05s0077g01970	VIT_07s0031g00530	0.849187	CI	29.4_protein.postranslational modification;	MAPKKK21	0
VIT_05s0077g01970	VIT_13s0067g03070	0.848633	CI	27.3.5_RNA.regulation of transcription.ARR;	ARR17 typeA	vv30007Cytokinin_signaling vv60072Orphans_Response_reg
VIT_05s0077g01970	VIT_16s0100g00400	0.847117	CI	27.3.3_RNA.regulation of transcription.AP2/EREBP, APETALA2/Ethylene-responsive element binding protein family;	Ethylene-responsive transcription factor ERF025	vv30008Ethylene_signaling vv60003AP2_EREBP
VIT_05s0077g01970	VIT_11s0052g01180	0.84704	CI	10.7_cell wall.modification;10.6.2_cell wall.degradation.mannan-xylose-arabinose-fucose	Xyloglucan endotransglucosylase/hydrolase 23	vv40006Cell_wall
VIT_05s0077g01970	VIT_13s0158g00090	0.845747	CI	35.2_not assigned.unknown;	Unknown	0
VIT_05s0077g01970	VIT_19s0014g04940	0.843442	CI	27.3.21_RNA.regulation of transcription.GRAS transcription factor family;	Chitin-inducible gibberellin-responsive protein 1	vv30010Gibberellin_signaling vv60032GRAS
VIT_05s0077g01970	VIT_04s0008g01380	0.840799	CI	35.2_not assigned.unknown;	Unknown protein	0
VIT_05s0077g01970	VIT_17s0000g07670	0.839007	CI	16.4.2.1_secondary metabolism.N misc.betaine.betaine-aldehyde dehydrogenase;	Betaine-aldehyde dehydrogenase	vv10260Glycine_serine_and_threonine_metabolism vv50101Channels_and_pores
VIT_05s0077g01970	VIT_13s0019g01980	0.838784	CI	29.5.4_protein.degradation.aspartate protease;	Aspartic proteinase nepenthesin-2 precursor	0
VIT_05s0077g01970	VIT_02s0025g01720	0.837217	CI	20.2.4_stress.abiotic.touch/wounding;	GDA2	0
VIT_05s0077g01970	VIT_01s0010g02970	0.837071	CI	30.3_signalling.calcium;	Calcium-binding protein CML	vv34626Plant-pathogen_interaction
VIT_05s0077g01970	VIT_08s0007g08040	0.836603	CI	35.2_not assigned.unknown;	No hit	0
VIT_05s0077g01970	VIT_12s0134g00240	0.835513	CI	30.3_signalling.calcium;	Avr9/Cf-9 rapidly elicited protein 20	0
VIT_05s0077g01970	VIT_12s0134g00170	0.833187	CI	35.2_not assigned.unknown;	No hit	0
VIT_05s0077g01970	VIT_11s0016g04050	0.830952	CI	35.2_not assigned.unknown;	No hit	0
VIT_05s0077g01970	VIT_14s0066g02190	0.830597	CI	35.1_not assigned.no ontology;	CW14	0
VIT_05s0077g01970	VIT_10s0003g05330	0.82954	CI	17.5.3_hormone metabolism.ethylene.induced-regulated-responsive-activated;	Ethylene-regulated nuclear protein ERN1	vv30008Ethylene_signaling
VIT_05s0077g01970	VIT_05s0077g02350	0.829175	CI	35.2_not assigned.unknown;	No hit	0
VIT_05s0077g01970	VIT_08s0058g01160	0.82906	CI	35.2_not assigned.unknown;	No hit	0
VIT_05s0077g01970	VIT_04s0008g02230	0.828549	CI	27.3.3_RNA.regulation of transcription.AP2/EREBP, APETALA2/Ethylene-responsive element binding protein family;	AP2 domain-containing transcription factor ORA47	vv30008Ethylene_signaling vv60003AP2_EREBP
VIT_05s0077g01970	VIT_13s0067g02630	0.826649	CI	35.2_not assigned.unknown;	No hit	0
VIT_05s0077g01970	VIT_08s0007g08840	0.826366	CI	35.2_not assigned.unknown;	Glycosyl transferaseHGA1	0
VIT_05s0077g01970	VIT_13s0067g01070	0.82535	CI	27.3.12_RNA.regulation of transcription.C3H zinc finger family;	Cys-3-His zinc finger protein	vv60018C3H
VIT_05s0077g01970	VIT_14s0006g02910	0.825189	CI	35.2_not assigned.unknown;	Unknown protein	0
VIT_05s0077g01970	VIT_06s0080g00450	0.824704	CI	30.3_signalling.calcium;	Calcium-binding protein CML	vv34626Plant-pathogen_interaction
VIT_05s0077g01970	VIT_10s0003g01650	0.824696	CI	35.2_not assigned.unknown;	Unknown	0
VIT_05s0077g01970	VIT_09s0070g00490	0.823783	CI	29.4_protein.postranslational modification;	Protein phosphatase 2C	0
VIT_05s0077g01970	VIT_06s0009g03670	0.823012	CI	29.5.11.4.3.2_protein.degradation.ubiquitin.E3.SCF.FBOX;	F-box family protein	0
VIT_05s0077g01970	VIT_01s0010g00060	0.822492	CI	35.2_not assigned.unknown;	Unknown protein	0
VIT_05s0077g01970	VIT_12s0028g03580	0.822487	CI	29.4_protein.postranslational modification;	Lectin-receptor like protein kinase 3	0
VIT_05s0077g01970	VIT_18s0001g09240	0.822455	CI	35.2_not assigned.unknown;	No hit	0
VIT_05s0077g01970	VIT_08s0007g08520	0.821856	CI	35.2_not assigned.unknown;	Unknown protein	0
VIT_05s0077g01970	VIT_03s0091g00480	0.821811	CI	29.5.11.4.2_protein.degradation.ubiquitin.E3.RING;	Zinc finger (C3HC4-type ring finger)	vv60078Other_zf-C3HC4
VIT_05s0077g01970	VIT_16s0100g00380	0.821184	CI	27.3.3_RNA.regulation of transcription.AP2/EREBP, APETALA2/Ethylene-responsive element binding protein family;	DREB sub A-1 of ERF/AP2 transcription factor (CBF4)	vv30008Ethylene_signaling vv60003AP2_EREBP
VIT_05s0077g01970	VIT_18s0001g11900	0.819553	CI	11.8.1_lipid metabolism.exotics (steroids, squalene etc).sphingolipids;	GNS1/SUR4 membrane	0
VIT_05s0077g01970	VIT_17s0000g02480	0.818523	CI	35.2_not assigned.unknown;	Calcium-binding protein	0
VIT_05s0077g01970	VIT_18s0001g07090	0.818024	CI	35.2_not assigned.unknown;	Unknown protein	0
VIT_05s0077g01970	VIT_18s0001g03240	0.816673	CI	27.3.3_RNA.regulation of transcription.AP2/EREBP, APETALA2/Ethylene-responsive element binding protein family;	DREB sub A-5 of ERF/AP2 transcription factor	vv30008Ethylene_signaling vv60003AP2_EREBP
VIT_05s0077g01970	VIT_14s0060g02140	0.815918	CI	35.1_not assigned.no ontology;	Rubber elongation factor (REF)	0
VIT_05s0077g01970	VIT_01s0026g02080	0.815723	CI	29.5.11.4.3.2_protein.degradation.ubiquitin.E3.SCF.FBOX;	Kelch repeat-containing F-box protein	0
VIT_05s0077g01970	VIT_18s0001g15270	0.815653	CI	33.99_development.unspecified;27.3.21_RNA.regulation of transcription.GRAS transcription factor family	SCL1 (scarecrow-like 1)	vv60032GRAS
VIT_05s0077g01970	VIT_16s0013g01120	0.815643	CI	17.5.2_hormone metabolism.ethylene.signal transduction;	Ethylene-responsive transcription factor ERF105	vv30008Ethylene_signaling vv60003AP2_EREBP
VIT_05s0077g01970	VIT_10s0003g02030	0.813482	CI	31.5.1_cell.cell death.plants;	Nitrate transporter 1:2	vv50122Porters_cat_7_to_17
VIT_05s0077g01970	VIT_11s0118g00250	0.813454	CI	35.2_not assigned.unknown;	IMP dehydrogenase/GMP reductase	vv10230Purine_metabolism
VIT_05s0077g01970	VIT_08s0007g08360	0.813434	CI	27.3.99_RNA.regulation of transcription.unclassified;	Zf AN1 and C2H2 domain-containing stress-associated protein 11	vv60017C2H2
VIT_05s0077g01970	VIT_05s0077g00730	0.813345	CI	27.3.32_RNA.regulation of transcription.WRKY domain transcription factor family;	WRKY DNA-binding protein 48	vv60066WRKY
VIT_05s0077g01970	VIT_11s0016g00660	0.811363	CI	27.3.3_RNA.regulation of transcription.AP2/EREBP, APETALA2/Ethylene-responsive element binding protein family;	DREB sub A-5 of ERF/AP2 transcription factor	vv30008Ethylene_signaling vv60003AP2_EREBP
VIT_05s0077g01970	VIT_13s0158g00410	0.810989	CI	35.2_not assigned.unknown;	Nucleic acid binding	0
VIT_05s0077g01970	VIT_09s0002g00990	0.80991	CI	11.9.2.1_lipid metabolism.lipid degradation.lipases.triacylglycerol lipase;	Triacylglycerol lipase	vv10561Glycerolipid_metabolism
VIT_05s0077g01970	VIT_03s0038g03430	0.809183	CI	10.7_cell wall.modification;	Beta-expansin (EXPL2)	vv30003Auxin_signaling
VIT_05s0077g01970	VIT_01s0146g00250	0.808415	CI	29.4.1.57_protein.postranslational modification.kinase.receptor like cytoplasmatic kinase VII;	PBS1 (avrPphB susceptible 1)	vv34626Plant-pathogen_interaction
VIT_05s0077g01970	VIT_13s0067g01960	0.807085	CI	27.3.3_RNA.regulation of transcription.AP2/EREBP, APETALA2/Ethylene-responsive element binding protein family;	Dehydration-responsive element-binding protein 2C	vv30008Ethylene_signaling vv60003AP2_EREBP
VIT_05s0077g01970	VIT_05s0020g04300	0.804701	CI	30.3_signalling.calcium;	Ca2+-ATPase 13 ACA13, plasma membrane	vv34020Calcium_signaling_pathway vv50131Primary_active_transporter_cat_A2_to_A4
VIT_05s0077g01970	VIT_03s0017g01450	0.804671	CI	35.2_not assigned.unknown;	No hit	0
VIT_05s0077g01970	VIT_01s0010g02960	0.804442	CI	35.2_not assigned.unknown;	Calmodulin CML37	vv34020Calcium_signaling_pathway vv34626Plant-pathogen_interaction
VIT_06s0004g00120	VIT_06s0004g00120	1	CI	29.5.11.4.2_protein.degradation.ubiquitin.E3.RING;	Zinc finger (C3HC4-type ring finger)	vv60078Other_zf-C3HC4
VIT_06s0004g00120	VIT_08s0040g00720	0.770886	CI	30.1_signalling.in sugar and nutrient physiology;29.4.1_protein.postranslational modification.kinase	Snf1 protein kinase (KIN10) (SKIN10)	0
VIT_06s0004g00120	VIT_09s0002g00540	0.76651	CI	26.28_misc.GDSL-motif lipase;	Lipase GDSL 1	0
VIT_06s0004g00120	VIT_18s0001g09130	0.756823	CI	35.1.3_not assigned.no ontology.armadillo/beta-catenin repeat family protein;	Armadillo/beta-catenin repeat	0
VIT_06s0004g00120	VIT_09s0002g05320	0.751392	CI	26.14_misc.oxygenases;17.6.1_hormone metabolism.gibberelin.synthesis-degradation	2-oxoglutarate-dependent dioxygenase	0
VIT_06s0004g00120	VIT_14s0006g01970	0.748377	CI	34.99_transport.misc;	Auxin efflux carrier family	vv50004Auxin_transport vv50125Porters_cat_66_to_94
VIT_06s0004g00120	VIT_17s0000g01460	0.743091	CI	10.5_cell wall.cell wall proteins;	Protein kinase AKIN gamma	0
VIT_06s0004g00120	VIT_05s0049g00370	0.728674	CI	21.2_redox.ascorbate and glutathione;17.5.1_hormone metabolism.ethylene.synthesis-degradation	2-oxoglutarate-dependent dioxygenase	0
VIT_06s0004g00120	VIT_18s0001g14950	0.728552	CI	33.99_development.unspecified;	EMB2170 (embryo defective 2170)	0
VIT_06s0004g00120	VIT_01s0011g05670	0.727118	CI	23.3.3_nucleotide metabolism.salvage.NUDIX hydrolases;	Nudix hydrolase 18	0
VIT_06s0004g00120	VIT_14s0171g00300	0.725303	CI	16.2.1.3_secondary metabolism.phenylpropanoids.lignin biosynthesis.4CL;	4-coumarate-CoA ligase	vv10940Phenylpropanoid_biosynthesis vv50104Group_translocators
VIT_06s0004g00120	VIT_09s0002g05350	0.724218	CI	26.14_misc.oxygenases;17.6.1_hormone metabolism.gibberelin.synthesis-degradation	2-oxoglutarate-dependent dioxygenase	0
VIT_06s0004g00120	VIT_18s0001g08010	0.722056	CI	35.1_not assigned.no ontology;	Octicosapeptide/Phox/Bem1p (PB1) domain-containing protein	0
VIT_06s0004g00120	VIT_06s0004g07330	0.721391	CI	35.2_not assigned.unknown;	No hit	0
VIT_06s0004g00120	VIT_12s0034g00160	0.719829	CI	26.2_misc.UDP glucosyl and glucoronyl transferases;17.1.1_hormone metabolism.abscisic acid.synthesis-degradation	UDP-glucose glucosyltransferase	vv10500Starch_and_sucrose_metabolism
VIT_06s0004g00120	VIT_13s0106g00550	0.719715	CI	11.8_lipid metabolism.exotics(steroids, squalene etc);	flavonol 3-sulfotransferase	vv10941Flavonoid_biosynthesis
VIT_06s0004g00120	VIT_04s0023g03810	0.719075	CI	17.8.1.1.7_hormone metabolism.salicylic acid.synthesis-degradation.synthesis.methyl-SA methylesterase;17.8.1_hormone metabolism.salicylic acid.synthesis-degradation;17.7.1.10_hormone metabolism.jasmonate.synthesis-degradation.jasmonate-O-methyltransferase;	Jasmonate O-methyltransferase	vv10592alpha-Linolenic_acid_metabolism
VIT_06s0004g00120	VIT_19s0093g00350	0.718988	CI	26.9_misc.glutathione S transferases;	Glutathione S-transferase 25 GSTU25	vv10480Glutathione_metabolism
VIT_06s0004g00120	VIT_00s0567g00020	0.716464	CI	26.12_misc.peroxidases;	Peroxidase	vv10360Phenylalanine_metabolism vv10680Methane_metabolism
VIT_06s0004g00120	VIT_12s0028g02840	0.710762	CI	26.6_misc.O-methyl transferases;	Isoflavone methyltransferase/Orcinol O-methyltransferase 2 oomt2	vv10943Isoflavonoid_biosynthesis
VIT_06s0004g00120	VIT_08s0058g00930	0.71038	CI	13.2.4.1_amino acid metabolism.degradation.branched chain group.shared;13.1.1.3.11_amino acid metabolism.synthesis.central amino acid metabolism.alanine.alanine-glyoxylate aminotransferase	Alanine--glyoxylate aminotransferase 2 3, mitochondrial	vv10252Alanine_and_aspartate_metabolism vv10260Glycine_serine_and_threonine_metabolism
VIT_06s0004g00120	VIT_03s0038g00500	0.707925	CI	16.2.1.8_secondary metabolism.phenylpropanoids.lignin biosynthesis.F5H;	ferulate 5-hydroxylase	vv10940Phenylpropanoid_biosynthesis
VIT_06s0004g00120	VIT_15s0021g01060	0.707891	CI	26.1_misc.cytochrome P450;	CYP72A1	vv10902Monoterpenoid_biosynthesis
VIT_06s0004g00120	VIT_17s0000g04930	0.706242	CI	26.25_misc.sulfotransferase;17.3.1.1.5_hormone metabolism.brassinosteroid.synthesis-degradation.BRs.metabolic regulation;16.5.1.1.3.3_secondary metabolism.sulfur-containing.glucosinolates.synthesis.indole.indole-3-methyl-desulfoglucosinolate sulfotransferase;16.5.1.1.1.9_secondary metabolism.sulfur-containing.glucosinolates.synthesis.aliphatic.sulfotransferase;11.8_lipid metabolism.exotics(steroi…	Desulfo-glucosinolate sulfotransferase 18	vv10966Glucosinolate_biosynthesis
VIT_06s0004g00120	VIT_02s0025g03590	0.705938	CI	21.2.2_redox.ascorbate and glutathione.glutathione;	Phospholipid hydroperoxide glutathione peroxidase	vv10480Glutathione_metabolism
VIT_06s0004g00120	VIT_03s0132g00040	0.705876	CI	17.1.3_hormone metabolism.abscisic acid.induced-regulated-responsive-activated;	ATHVA22A (Arabidopsis thaliana HVA22 homologue A)	vv30001ABA_signaling
VIT_06s0004g00120	VIT_13s0073g00560	0.705132	CI	20.2.1_stress.abiotic.heat;	DnaJ homolog, subfamily A, member 2	vv50132Primary_active_transporter_cat_A5_to_A8
VIT_06s0004g00120	VIT_14s0128g00560	0.704571	CI	35.2_not assigned.unknown;	No hit	0
VIT_06s0004g00120	VIT_18s0001g08470	0.703309	CI	27.3.25_RNA.regulation of transcription.MYB domain transcription factor family;	Myb domain protein 84/RAX3	vv60044MYB
VIT_06s0004g00120	VIT_13s0067g00680	0.702795	CI	26.11.1_misc.alcohol dehydrogenases.cinnamyl alcohol dehydrogenase;	Cinnamyl alcohol dehydrogenase	vv10940Phenylpropanoid_biosynthesis
VIT_06s0004g00120	VIT_08s0007g07720	0.702774	CI	26.1_misc.cytochrome P450;	CYP93A1 2-hydroxyisoflavanone synthase	vv10943Isoflavonoid_biosynthesis
VIT_06s0004g00120	VIT_08s0007g00880	0.70211	CI	27.3.11_RNA.regulation of transcription.C2H2 zinc finger family;	Zinc finger (C2H2 type) family	vv60017C2H2
VIT_06s0004g00120	VIT_00s0407g00050	0.701869	CI	35.2_not assigned.unknown;	No hit	0
VIT_06s0004g00120	VIT_17s0000g07100	0.701735	CI	26.2_misc.UDP glucosyl and glucoronyl transferases;	UDP-glucosyltransferase HRA25	0
VIT_06s0004g00120	VIT_08s0040g01860	0.701321	CI	35.2_not assigned.unknown;	Unknown protein	0
VIT_06s0004g00120	VIT_12s0028g02850	0.699763	CI	26.6_misc.O-methyl transferases;	Isoflavone methyltransferase/Orcinol O-methyltransferase 2 oomt2	vv10943Isoflavonoid_biosynthesis
VIT_06s0004g00120	VIT_14s0171g00040	0.699383	CI	20.1.7_stress.biotic.PR-proteins;	Cf-2 gene	vv34626Plant-pathogen_interaction
VIT_06s0004g00120	VIT_06s0004g01240	0.699099	CI	26.12_misc.peroxidases;	Peroxidase	vv10360Phenylalanine_metabolism vv10680Methane_metabolism
VIT_06s0004g00120	VIT_14s0128g00590	0.697038	CI	35.2_not assigned.unknown;	No hit	0
VIT_06s0004g00120	VIT_08s0007g07710	0.696959	CI	26.1_misc.cytochrome P450;	CYP93A1 2-hydroxyisoflavanone synthase	vv10943Isoflavonoid_biosynthesis
VIT_06s0004g00120	VIT_05s0020g01420	0.696451	CI	35.2_not assigned.unknown;	FPF1 (flowering promoting factor 1)	vv30009Flower_development
VIT_06s0004g00120	VIT_00s2783g00010	0.69558	CI	34.19.2_transport.Major Intrinsic Proteins.TIP;	Aquaporin TIP2;2	vv50101Channels_and_pores
VIT_06s0004g00120	VIT_11s0065g00130	0.695315	CI	26.1_misc.cytochrome P450;	Taxane 10-beta-hydroxylase	vv10904Diterpenoid_biosynthesis
VIT_06s0004g00120	VIT_09s0002g05340	0.694048	CI	26.14_misc.oxygenases;17.6.1_hormone metabolism.gibberelin.synthesis-degradation	2-oxoglutarate-dependent dioxygenase	0
VIT_06s0004g00120	VIT_18s0072g01250	0.692906	CI	26.25_misc.sulfotransferase;16.5.1.1.3.3_secondary metabolism.sulfur-containing.glucosinolates.synthesis.indole.indole-3-methyl-desulfoglucosinolate sulfotransferase;16.5.1.1.1.9_secondary metabolism.sulfur-containing.glucosinolates.synthesis.aliphatic.sulfotransferase;	Desulfoglucosinolate sulfotransferase 16	vv10966Glucosinolate_biosynthesis
VIT_06s0004g00120	VIT_03s0132g00090	0.692343	CI	35.2_not assigned.unknown;	ATHVA22A (Arabidopsis thaliana HVA22 homologue A)	vv30001ABA_signaling
VIT_06s0004g00120	VIT_18s0001g15700	0.691342	CI	11.6_lipid metabolism.lipid transfer proteins etc;	GLTP3 (glycolipid transfer protein 3)	0
VIT_06s0004g00120	VIT_14s0128g00650	0.691331	CI	20.2.99_stress.abiotic.unspecified;	Germin-like protein 3 [Vitis vinifera]	0
VIT_06s0004g00120	VIT_14s0108g00180	0.691037	CI	35.2_not assigned.unknown;	Quinonprotein alcohol dehydrogenase	0
VIT_06s0004g00120	VIT_17s0000g03270	0.690714	CI	26.1_misc.misc2;	CYP77A5P	0
VIT_06s0004g00120	VIT_18s0001g00600	0.690254	CI	35.2_not assigned.unknown;	F-box family protein	0
VIT_06s0004g00120	VIT_05s0049g00350	0.689394	CI	21.2_redox.ascorbate and glutathione;17.5.1_hormone metabolism.ethylene.synthesis-degradation	Desacetoxyvindoline 4-hydroxylase	vv10902Monoterpenoid_biosynthesis
VIT_06s0004g00120	VIT_10s0092g00480	0.689292	CI	26.1_misc.cytochrome P450;	CYP71D10p	vv10902Monoterpenoid_biosynthesis
VIT_06s0004g00120	VIT_00s0229g00130	0.689119	CI	34.19.2_transport.Major Intrinsic Proteins.TIP;	Aquaporin TIP2;2	vv50101Channels_and_pores
VIT_06s0004g00120	VIT_09s0002g09250	0.688776	CI	26.1_misc.cytochrome P450;	CYP82A2	0
VIT_06s0004g00120	VIT_15s0048g01180	0.687798	CI	29.5.1_protein.degradation.subtilases;	Subtilisin serine protease	0
VIT_06s0004g00120	VIT_14s0108g00200	0.687528	CI	35.2_not assigned.unknown;	Gag-pol polyprotein [Vitis vinifera]	0
VIT_06s0004g00120	VIT_18s0001g01840	0.686954	CI	17.5.1.2_hormone metabolism.ethylene.synthesis-degradation.1-aminocyclopropane-1-carboxylate oxidase;	1-aminocyclopropane-1-carboxylate oxidase	vv10640Propanoate_metabolism vv30008Ethylene_signaling
VIT_06s0004g00120	VIT_06s0004g02830	0.685507	CI	35.2_not assigned.unknown;	Unknown protein	0
VIT_06s0004g00120	VIT_12s0059g02070	0.685429	CI	26.1_misc.cytochrome P450;	CYP712A1	0
VIT_06s0004g00120	VIT_03s0038g00550	0.685076	CI	16.2.1.8_secondary metabolism.phenylpropanoids.lignin biosynthesis.F5H;	ferulate 5-hydroxylase	vv10940Phenylpropanoid_biosynthesis
VIT_06s0004g00120	VIT_02s0025g02590	0.684594	CI	27.3.22_RNA.regulation of transcription.HB,Homeobox transcription factor family;	Homeobox-leucine zipper protein ATHB-12	vv60034HB
VIT_06s0004g00120	VIT_06s0004g07460	0.684445	CI	35.2_not assigned.unknown;	Unknown protein	0
VIT_06s0004g00120	VIT_03s0038g03200	0.684312	CI	34.16_transport.ABC transporters and multidrug resistance systems;	MATE efflux family protein	vv50125Porters_cat_66_to_94
VIT_06s0004g00120	VIT_04s0079g00360	0.684294	CI	26.9_misc.glutathione S transferases;	Glutathione S-transferase 25 GSTU25	vv10480Glutathione_metabolism
VIT_06s0004g00120	VIT_16s0022g02280	0.683086	CI	33.99_development.unspecified;30.2.99_signalling.receptor kinases.misc	Receptor protein kinase PERK1	0
VIT_06s0004g00120	VIT_12s0028g03760	0.682292	CI	35.1_not assigned.no ontology;	UPF0497 family	0
VIT_06s0004g00120	VIT_14s0128g00680	0.681889	CI	20.2.99_stress.abiotic.unspecified;	Germin	0
VIT_06s0004g00120	VIT_13s0019g02610	0.681628	CI	29.5.1_protein.degradation.subtilases;	Subtilisin protease C1	0
VIT_06s0004g00120	VIT_06s0080g00700	0.679703	CI	20.2.99_stress.abiotic.unspecified;15.2_metal handling.binding, chelation and storage	Germin-like protein	0
VIT_06s0004g00120	VIT_18s0001g11100	0.67943	CI	29.5.5_protein.degradation.serine protease;	Serine carboxypeptidase	0
VIT_06s0004g00120	VIT_01s0026g02390	0.67934	CI	26.9_misc.glutathione S transferases;	Glutathione S-transferase 10 GSTU10	vv10480Glutathione_metabolism
VIT_06s0004g00120	VIT_03s0063g00220	0.679021	CI	29.5.1_protein.degradation.subtilases;	Hydrogenobyrinic acid a,c-diamide synthase	vv50101Channels_and_pores
VIT_06s0004g00120	VIT_03s0063g00870	0.678659	CI	29.5.5_protein.degradation.serine protease;	Serine carboxypeptidase	0
VIT_06s0004g00120	VIT_13s0019g02620	0.678323	CI	29.5.1_protein.degradation.subtilases;	Subtilisin protease C1	0
VIT_06s0004g00120	VIT_06s0004g05780	0.678255	CI	26.2_misc.UDP glucosyl and glucoronyl transferases;	UDP-glucoronosyl and UDP-glucosyl transferase	0
VIT_06s0004g00120	VIT_14s0060g00220	0.678024	CI	34.13_transport.peptides and oligopeptides;34.4_transport.nitrate	Nitrate transporter 1:2	vv50122Porters_cat_7_to_17
VIT_06s0004g00120	VIT_07s0104g01620	0.677218	CI	27.3.99_RNA.regulation of transcription.unclassified;27.3.11_RNA.regulation of transcription.C2H2 zinc finger family	Zinc finger (C2H2 type) MAGPIE	vv60017C2H2
VIT_06s0004g00120	VIT_15s0021g00960	0.676703	CI	16.8.4_secondary metabolism.flavonoids.flavonols;	1-aminocyclopropane-1-carboxylate oxidase	vv10640Propanoate_metabolism vv30008Ethylene_signaling
VIT_06s0004g00120	VIT_01s0011g03020	0.676084	CI	34.15_transport.potassium;	HAK5 (High affinity K+ transporter 5)	vv50125Porters_cat_66_to_94
[truncated: 26,483 more rows]

## Sheet: Table S2
Supplementary Table S2. Statistical significance of GCC values in constructed GCNs at various percentile thresholds and corresponding false positive rates. FPR, False positive rate; CI, condition-independent; A, Abiotic; B, Biotic.
Percentile	FPR (%)	CI	A	B
99.9	0.1	0.969	0.994	0.917
99	1	0.911	0.811	0.750
95	5	0.761	0.620	0.575
90	10	0.631	0.511	0.471
75	25	0.371	0.315	0.284
50	50	0.053	0.053	0.015

## Sheet: Table S3
Supplementary Table S3. Number and list of ATL subnetworks enriched in BINs in each condition A, B or C. A: Abiotic; B: Biotic; C: Condition-independent; U: common to all; AxB: common to A and B; AxC: common to A and C; BxC: common to B and C.
BIN_ID	Number of enriched ATL subnetworks							List of enriched ATL subnetworks
	A	AxB	AxC	B	BxC	C	U	A	AxB	AxC	B	BxC	C	common
1	1	0	0	1	1	3	0	VIT_17s0000g08400			VIT_05s0049g00480	VIT_08s0040g02950	VIT_03s0063g01890,VIT_06s0004g08080,VIT_12s0028g01570
2	0	0	0	1	0	1	0				VIT_07s0005g00710		VIT_19s0015g01000
3	1	0	0	0	0	1	0	VIT_11s0016g04450					VIT_15s0046g02070
4	2	0	0	0	0	2	0	VIT_03s0038g03930,VIT_18s0001g01060					VIT_14s0128g00120,VIT_19s0015g01000
5	1	0	0	0	0	0	0	VIT_18s0001g01060
8	0	0	0	1	0	0	0				VIT_14s0083g00710
9	0	0	0	0	0	1	0						VIT_18s0001g01060
10	0	0	0	1	1	5	0				VIT_02s0087g00420	VIT_05s0049g00480	VIT_06s0004g05080,VIT_11s0016g01430,VIT_04s0023g03460,VIT_05s0077g01970,VIT_18s0001g06640
11	0	0	0	5	0	2	0				VIT_18s0001g06670,VIT_11s0016g03190,VIT_02s0025g01430,VIT_19s0015g01000,VIT_06s0004g08080		VIT_05s0049g00480,VIT_12s0028g01570
13	0	0	0	0	0	2	0						VIT_05s0049g00480,VIT_12s0028g01570
16	1	0	0	1	0	8	1	VIT_01s0026g00300			VIT_08s0058g01270		VIT_08s0040g02950,VIT_09s0002g00220,VIT_15s0045g00330,VIT_12s0028g01570,VIT_06s0004g00120,VIT_09s0002g05130,VIT_09s0002g05140,VIT_15s0024g01990	VIT_12s0028g02530
17	0	0	0	2	1	8	0				VIT_12s0057g01330,VIT_14s0128g00120	VIT_05s0049g00480	VIT_11s0016g01430 VIT_09s0002g00220 VIT_06s0004g05090,VIT_05s0077g01970,VIT_10s0003g00850,VIT_06s0004g00120,VIT_11s0016g03190,VIT_12s0028g01570
19	0	0	0	1	0	1	0				VIT_08s0040g02950		VIT_12s0028g01580
20	2	0	0	1	0	18	0	VIT_19s0015g01000,VIT_01s0026g02540			VIT_11s0016g03190		VIT_00s0349g00040,VIT_04s0023g03580,VIT_15s0046g00930,VIT_16s0098g00250,VIT_07s0005g00710,VIT_10s0003g00850,VIT_13s0019g00990,VIT_13s0019g01000,VIT_18s0001g06670,VIT_11s0016g03420,VIT_03s0017g00670,VIT_09s0002g05130,VIT_09s0002g05140,VIT_12s0028g02530,VIT_13s0156g00140,VIT_09s0002g01500,VIT_15s0045g00330,VIT_09s0002g00220
21	0	0	0	1	0	0	0				VIT_05s0049g00480
26	0	0	0	0	0	26	0						VIT_06s0004g00120,VIT_10s0003g00850,VIT_18s0001g06670,VIT_11s0016g01430,VIT_15s0045g00330,VIT_09s0002g05130,VIT_00s0349g00040,VIT_12s0028g02530,VIT_09s0002g05140,VIT_13s0019g01000,VIT_15s0046g02070,VIT_07s0005g00710,VIT_16s0098g00250,VIT_04s0023g03580,VIT_11s0016g03420,VIT_13s0019g00990,VIT_12s0034g01390,VIT_15s0046g00930,VIT_18s0001g06640,VIT_11s0037g01400,VIT_09s0002g00220,VIT_03s0063g01890,VIT…
27	0	0	0	5	4	19	0				VIT_14s0128g00120,VIT_06s0004g00120,VIT_07s0031g02250,VIT_18s0001g14530,VIT_13s0019g01960	VIT_05s0077g01970,VIT_09s0002g00220,VIT_12s0028g02530,VIT_11s0016g03190	VIT_19s0090g00400,VIT_03s0063g01890,VIT_17s0000g08210,VIT_13s0064g01030,VIT_13s0084g00140,VIT_08s0040g00310,VIT_15s0046g02070,VIT_00s0349g00040,VIT_04s0023g03580,VIT_11s0016g03420,VIT_15s0046g00930,VIT_02s0025g04150,VIT_09s0002g05130,VIT_09s0002g05140,VIT_13s0019g01000,VIT_08s0040g02950,VIT_13s0019g00990,VIT_13s0156g00140,VIT_11s0016g01430
28	0	0	1	0	0	2	0			VIT_06s0004g06930			VIT_07s0005g03120,VIT_02s0087g00420
29	3	0	1	2	4	25	0	VIT_03s0038g03930,VIT_17s0053g00320,VIT_11s0037g01400		VIT_08s0040g00310	VIT_13s0019g01980,VIT_06s0009g02350	VIT_04s0008g04280,VIT_09s0002g05120,VIT_18s0122g00870,VIT_06s0004g00120	VIT_11s0016g03420,VIT_09s0002g01500,VIT_18s0075g00220,VIT_07s0005g00710,VIT_13s0019g00990,VIT_11s0118g00760,VIT_18s0001g06670,VIT_04s0023g03580,VIT_16s0098g00250,VIT_03s0017g00670,VIT_15s0045g00330,VIT_12s0028g02530,VIT_00s0349g00040,VIT_17s0000g04730,VIT_11s0016g01430,VIT_12s0034g01400,VIT_14s0083g00710,VIT_10s0003g00850,VIT_08s0007g00720,VIT_17s0000g08400,VIT_18s0001g06640,VIT_13s0074g00370,VIT…
30	0	0	0	4	1	7	0				VIT_18s0001g06670,VIT_11s0016g03190,VIT_02s0025g01430,VIT_02s0087g00420	VIT_05s0077g01970	VIT_01s0026g00300,VIT_07s0005g03120,VIT_11s0052g00530,VIT_06s0004g05090,VIT_05s0049g00480,VIT_19s0015g01000,VIT_13s0067g02880
31	0	0	0	0	0	3	0						VIT_18s0001g14530,VIT_14s0083g00710,VIT_05s0049g00480
33	0	0	0	0	0	1	0						VIT_19s0090g00400
34	0	0	0	0	0	17	0						VIT_12s0028g02530,VIT_00s0349g00040,VIT_07s0005g00710,VIT_11s0016g01430,VIT_03s0017g00670,VIT_15s0046g00930,VIT_09s0002g01500,VIT_13s0156g00140,VIT_09s0002g05130,VIT_09s0002g05140,VIT_13s0019g01000,VIT_02s0025g04150,VIT_10s0003g00850,VIT_04s0023g03580,VIT_18s0001g06670,VIT_16s0098g00250,VIT_18s0001g06640

## Sheet: Table S4
match_in_sample	sample_size	match_in_genome	genome_size	p_val	adj_p_val(FDR)	BIN_ID	BIN_KW	ATL	Condition	Hit	Hit	Hit	Hit	Hit	Hit	Hit	Hit	Hit	Hit	Hit	Hit	Hit	Hit	Hit	Hit	Hit	Hit	Hit	Hit	Hit	Hit	Hit	Hit	Hit	Hit	Hit	Hit	Hit	Hit	Hit	Hit	Hit	Hit	Hit	Hit	Hit	Hit	Hit	Hit
4	99	41	29424	1.08309e-05	0.0147083	16.8.3.3	secondary metabolism.flavonoids.dihydroflavonols.flavonoid 3-monooxygenase	VIT_01s0026g00300	abiotic	VIT_06s0009g02830	VIT_06s0009g02840	VIT_06s0009g02880	VIT_06s0009g02920
5	101	21	29424	8.32566e-09	1.13062e-05	20.2.4	stress.abiotic.touch/wounding	VIT_01s0026g02540	abiotic	VIT_12s0057g00070	VIT_12s0057g00080	VIT_12s0057g00090	VIT_12s0057g00140	VIT_12s0057g00170
7	100	53	29424	5.63341e-10	7.65017e-07	4.1	glycolysis.cytosolic branch	VIT_03s0038g03930	abiotic	VIT_04s0008g00520	VIT_08s0007g03830	VIT_08s0056g00200	VIT_10s0071g01060	VIT_13s0019g01090	VIT_16s0022g01770	VIT_18s0122g00510
10	100	242	29424	9.96062e-09	6.76326e-06	29.2.1.2	protein.synthesis.ribosomal protein.eukaryotic	VIT_03s0038g03930	abiotic	VIT_00s2761g00010	VIT_04s0023g00930	VIT_05s0094g00870	VIT_07s0141g00710	VIT_09s0002g02560	VIT_11s0118g00670	VIT_14s0006g00820	VIT_16s0022g01590	VIT_16s0050g00610	VIT_16s0098g01190
7	100	87	29424	1.91714e-08	8.67826e-06	4	glycolysis	VIT_03s0038g03930	abiotic	VIT_04s0008g00520	VIT_08s0007g03830	VIT_08s0056g00200	VIT_10s0071g01060	VIT_13s0019g01090	VIT_16s0022g01770	VIT_18s0122g00510
11	100	356	29424	3.449e-08	1.17094e-05	29.2.1	protein.synthesis.ribosomal protein	VIT_03s0038g03930	abiotic	VIT_00s1247g00020	VIT_00s2761g00010	VIT_04s0023g00930	VIT_05s0094g00870	VIT_07s0141g00710	VIT_09s0002g02560	VIT_11s0118g00670	VIT_14s0006g00820	VIT_16s0022g01590	VIT_16s0050g00610	VIT_16s0098g01190
8	100	163	29424	8.5276e-08	2.3161e-05	29.2.1.2.2	protein.synthesis.ribosomal protein.eukaryotic.60S subunit	VIT_03s0038g03930	abiotic	VIT_00s2761g00010	VIT_04s0023g00930	VIT_05s0094g00870	VIT_09s0002g02560	VIT_11s0118g00670	VIT_14s0006g00820	VIT_16s0050g00610	VIT_16s0098g01190
11	100	612	29424	6.48759e-06	0.00146836	29.2	protein.synthesis	VIT_03s0038g03930	abiotic	VIT_00s1247g00020	VIT_00s2761g00010	VIT_04s0023g00930	VIT_05s0094g00870	VIT_07s0141g00710	VIT_09s0002g02560	VIT_11s0118g00670	VIT_14s0006g00820	VIT_16s0022g01590	VIT_16s0050g00610	VIT_16s0098g01190
7	100	45	29424	1.70108e-10	1.15503e-07	28.1.3.2	DNA.synthesis/chromatin structure.histone.core	VIT_06s0004g06930	abiotic	VIT_00s0865g00030	VIT_00s0868g00020	VIT_06s0004g04250	VIT_06s0004g04300	VIT_08s0040g03300	VIT_13s0019g00780	VIT_13s0019g05370
6	100	23	29424	1.26502e-10	1.15503e-07	28.1.3.2.1	DNA.synthesis/chromatin structure.histone.core.H2A	VIT_06s0004g06930	abiotic	VIT_00s0865g00030	VIT_00s0868g00020	VIT_06s0004g04250	VIT_06s0004g04300	VIT_08s0040g03300	VIT_13s0019g05370
7	100	48	29424	2.7339e-10	1.23755e-07	28.1.3	DNA.synthesis/chromatin structure.histone	VIT_06s0004g06930	abiotic	VIT_00s0865g00030	VIT_00s0868g00020	VIT_06s0004g04250	VIT_06s0004g04300	VIT_08s0040g03300	VIT_13s0019g00780	VIT_13s0019g05370
3	100	6	29424	7.54271e-07	0.000256075	28.1.3.2.2	DNA.synthesis/chromatin structure.histone.core.H2B	VIT_06s0004g06930	abiotic	VIT_06s0004g04250	VIT_06s0004g04300	VIT_13s0019g05370
8	100	309	29424	9.74814e-06	0.0026476	28.1	DNA.synthesis/chromatin structure	VIT_06s0004g06930	abiotic	VIT_00s0415g00050	VIT_00s0865g00030	VIT_00s0868g00020	VIT_06s0004g04250	VIT_06s0004g04300	VIT_08s0040g03300	VIT_13s0019g00780	VIT_13s0019g05370
10	98	610	29424	3.1061e-05	0.0421808	29.5.11.4	protein.degradation.ubiquitin.E3	VIT_08s0040g00310	abiotic	VIT_04s0008g02380	VIT_06s0004g00860	VIT_06s0009g02350	VIT_08s0040g00310	VIT_09s0054g00610	VIT_11s0037g00430	VIT_12s0059g02140	VIT_17s0000g07550	VIT_18s0075g00220	VIT_19s0014g01250
2	101	3	29424	3.48811e-05	0.0473685	3.3	minor CHO metabolism.sugar alcohols	VIT_11s0016g04450	abiotic	VIT_11s0052g01400	VIT_16s0100g00300
2	96	3	29424	3.1502e-05	0.0427797	29.2.1.2.1.16	protein.synthesis.ribosomal protein.eukaryotic.40S subunit.S16	VIT_11s0037g01400	abiotic	VIT_03s0063g00130	VIT_05s0020g02990
61	97	9818	29424	1.80369e-09	2.44942e-06	35.2	not assigned.unknown	VIT_12s0028g01580	abiotic	VIT_00s0144g00110	VIT_00s0183g00200	VIT_00s0198g00100	VIT_00s0208g00090	VIT_00s0230g00150	VIT_00s0239g00160	VIT_00s0256g00120	VIT_00s0426g00070	VIT_00s0437g00050	VIT_00s0521g00040	VIT_01s0010g00150	VIT_01s0010g00470	VIT_01s0010g03340	VIT_02s0012g01820	VIT_02s0025g04240	VIT_03s0017g01600	VIT_03s0038g03320	VIT_03s0088g01270	VIT_03s0132g00460	VIT_04s0008g02730	VIT_04s0008g07290	VIT_04s0044g00180	VIT_04s0044g00260	VIT_05s0062g00490	VIT_05s0136g00190	VIT_05s0165g00120	VIT_06s0004g01150	VIT_06s0009g03220	VIT_07s0005g06570	VIT_07s0095g00420	VIT_08s0040g00940	VIT_08s0058g00020	VIT_09s0018g00540	VIT_09s0018g01830	VIT_09s0096g00060	VIT_10s0003g04140	VIT_10s0092g00160	VIT_11s0052g01440	VIT_12s0028g00120	VIT_12s0028g02230
61	97	11800	29424	2.97437e-06	0.0020196	35	not assigned	VIT_12s0028g01580	abiotic	VIT_00s0144g00110	VIT_00s0183g00200	VIT_00s0198g00100	VIT_00s0208g00090	VIT_00s0230g00150	VIT_00s0239g00160	VIT_00s0256g00120	VIT_00s0426g00070	VIT_00s0437g00050	VIT_00s0521g00040	VIT_01s0010g00150	VIT_01s0010g00470	VIT_01s0010g03340	VIT_02s0012g01820	VIT_02s0025g04240	VIT_03s0017g01600	VIT_03s0038g03320	VIT_03s0088g01270	VIT_03s0132g00460	VIT_04s0008g02730	VIT_04s0008g07290	VIT_04s0044g00180	VIT_04s0044g00260	VIT_05s0062g00490	VIT_05s0136g00190	VIT_05s0165g00120	VIT_06s0004g01150	VIT_06s0009g03220	VIT_07s0005g06570	VIT_07s0095g00420	VIT_08s0040g00940	VIT_08s0058g00020	VIT_09s0018g00540	VIT_09s0018g01830	VIT_09s0096g00060	VIT_10s0003g04140	VIT_10s0092g00160	VIT_11s0052g01440	VIT_12s0028g00120	VIT_12s0028g02230
23	100	48	29424	3.11866e-45	4.23514e-42	16.8.2.1	secondary metabolism.flavonoids.chalcones.naringenin-chalcone synthase	VIT_12s0028g02530	abiotic	VIT_10s0042g00920	VIT_10s0042g00930	VIT_16s0100g00750	VIT_16s0100g00770	VIT_16s0100g00780	VIT_16s0100g00810	VIT_16s0100g00850	VIT_16s0100g00860	VIT_16s0100g00880	VIT_16s0100g00900	VIT_16s0100g00910	VIT_16s0100g00930	VIT_16s0100g00940	VIT_16s0100g00950	VIT_16s0100g01000	VIT_16s0100g01010	VIT_16s0100g01020	VIT_16s0100g01030	VIT_16s0100g01040	VIT_16s0100g01120	VIT_16s0100g01150	VIT_16s0100g01170	VIT_16s0100g01200
23	100	105	29424	7.63184e-36	5.18202e-33	16.8.2	secondary metabolism.flavonoids.chalcones	VIT_12s0028g02530	abiotic	VIT_10s0042g00920	VIT_10s0042g00930	VIT_16s0100g00750	VIT_16s0100g00770	VIT_16s0100g00780	VIT_16s0100g00810	VIT_16s0100g00850	VIT_16s0100g00860	VIT_16s0100g00880	VIT_16s0100g00900	VIT_16s0100g00910	VIT_16s0100g00930	VIT_16s0100g00940	VIT_16s0100g00950	VIT_16s0100g01000	VIT_16s0100g01010	VIT_16s0100g01020	VIT_16s0100g01030	VIT_16s0100g01040	VIT_16s0100g01120	VIT_16s0100g01150	VIT_16s0100g01170	VIT_16s0100g01200
23	100	389	29424	3.02354e-22	1.36865e-19	16.8	secondary metabolism.flavonoids	VIT_12s0028g02530	abiotic	VIT_10s0042g00920	VIT_10s0042g00930	VIT_16s0100g00750	VIT_16s0100g00770	VIT_16s0100g00780	VIT_16s0100g00810	VIT_16s0100g00850	VIT_16s0100g00860	VIT_16s0100g00880	VIT_16s0100g00900	VIT_16s0100g00910	VIT_16s0100g00930	VIT_16s0100g00940	VIT_16s0100g00950	VIT_16s0100g01000	VIT_16s0100g01010	VIT_16s0100g01020	VIT_16s0100g01030	VIT_16s0100g01040	VIT_16s0100g01120	VIT_16s0100g01150	VIT_16s0100g01170	VIT_16s0100g01200
33	100	1170	29424	8.18445e-22	2.77862e-19	16	secondary metabolism	VIT_12s0028g02530	abiotic	VIT_04s0023g02900	VIT_10s0042g00920	VIT_10s0042g00930	VIT_11s0065g00350	VIT_14s0066g01150	VIT_16s0039g01100	VIT_16s0039g01110	VIT_16s0039g01120	VIT_16s0039g01130	VIT_16s0039g01170	VIT_16s0039g01320	VIT_16s0100g00750	VIT_16s0100g00770	VIT_16s0100g00780	VIT_16s0100g00810	VIT_16s0100g00850	VIT_16s0100g00860	VIT_16s0100g00880	VIT_16s0100g00900	VIT_16s0100g00910	VIT_16s0100g00930	VIT_16s0100g00940	VIT_16s0100g00950	VIT_16s0100g01000	VIT_16s0100g01010	VIT_16s0100g01020	VIT_16s0100g01030	VIT_16s0100g01040	VIT_16s0100g01120	VIT_16s0100g01150	VIT_16s0100g01170	VIT_16s0100g01200	VIT_18s0117g00550
6	100	19	29424	3.44388e-11	9.35358e-09	16.2.1.1	secondary metabolism.phenylpropanoids.lignin biosynthesis.PAL	VIT_12s0028g02530	abiotic	VIT_16s0039g01100	VIT_16s0039g01110	VIT_16s0039g01120	VIT_16s0039g01130	VIT_16s0039g01170	VIT_16s0039g01320
9	100	107	29424	1.10585e-10	2.5029e-08	16.2.1	secondary metabolism.phenylpropanoids.lignin biosynthesis	VIT_12s0028g02530	abiotic	VIT_04s0023g02900	VIT_11s0065g00350	VIT_14s0066g01150	VIT_16s0039g01100	VIT_16s0039g01110	VIT_16s0039g01120	VIT_16s0039g01130	VIT_16s0039g01170	VIT_16s0039g01320
9	100	181	29424	1.15e-08	2.23099e-06	16.2	secondary metabolism.phenylpropanoids	VIT_12s0028g02530	abiotic	VIT_04s0023g02900	VIT_11s0065g00350	VIT_14s0066g01150	VIT_16s0039g01100	VIT_16s0039g01110	VIT_16s0039g01120	VIT_16s0039g01130	VIT_16s0039g01170	VIT_16s0039g01320
20	100	11800	29424	9.40025e-06	0.00159569	35	not assigned	VIT_12s0028g02530	abiotic	VIT_00s0415g00040	VIT_01s0011g02320	VIT_04s0008g03820	VIT_05s0077g01530	VIT_05s0077g01560	VIT_05s0077g01570	VIT_05s0077g01580	VIT_06s0080g00200	VIT_09s0002g05610	VIT_10s0003g04080	VIT_12s0035g00920	VIT_12s0059g01720	VIT_13s0084g00670	VIT_15s0045g00390	VIT_15s0048g02950	VIT_17s0000g03160	VIT_17s0000g09260	VIT_18s0001g06400	VIT_18s0001g08760	VIT_18s0001g15130
52	93	9818	29424	4.00251e-06	0.00543541	35.2	not assigned.unknown	VIT_13s0019g00990	abiotic	VIT_00s0183g00180	VIT_00s0194g00230	VIT_00s0556g00020	VIT_00s0650g00030	VIT_00s2386g00010	VIT_02s0025g04430	VIT_02s0025g04770	VIT_02s0025g04950	VIT_02s0033g00880	VIT_02s0087g00020	VIT_03s0038g03360	VIT_03s0088g00900	VIT_03s0091g00350	VIT_04s0008g03420	VIT_04s0079g00780	VIT_05s0020g00270	VIT_05s0062g00560	VIT_05s0077g01780	VIT_05s0165g00050	VIT_06s0004g06740	VIT_08s0040g01260	VIT_09s0018g00110	VIT_09s0054g00330	VIT_09s0054g01560	VIT_09s0054g01900	VIT_10s0003g01630	VIT_11s0037g00200	VIT_11s0065g00410	VIT_12s0057g01050	VIT_12s0121g00340	VIT_13s0106g00220	VIT_14s0060g00530	VIT_14s0060g02460	VIT_14s0068g02220	VIT_14s0128g00590	VIT_15s0045g00260	VIT_16s0013g01480	VIT_16s0013g02190	VIT_16s0022g00040	VIT_16s0022g00070
53	97	9818	29424	7.81001e-06	0.010606	35.2	not assigned.unknown	VIT_13s0019g01020	abiotic	VIT_00s0163g00010	VIT_00s0179g00060	VIT_00s0260g00030	VIT_00s0410g00020	VIT_00s0522g00010	VIT_00s0682g00040	VIT_01s0010g00130	VIT_01s0010g00500	VIT_01s0010g02850	VIT_02s0025g01810	VIT_02s0087g00730	VIT_03s0017g01520	VIT_04s0069g00160	VIT_05s0077g00760	VIT_05s0136g00380	VIT_06s0004g07700	VIT_06s0009g00700	VIT_06s0009g00720	VIT_06s0009g03070	VIT_07s0005g06130	VIT_07s0031g00510	VIT_07s0151g00580	VIT_08s0032g00850	VIT_08s0040g03090	VIT_08s0056g00370	VIT_08s0058g01380	VIT_09s0002g04850	VIT_09s0018g00190	VIT_09s0096g00160	VIT_10s0092g00080	VIT_11s0149g00260	VIT_12s0034g00070	VIT_12s0034g01690	VIT_13s0019g00890	VIT_13s0019g01560	VIT_13s0101g00140	VIT_14s0006g01960	VIT_14s0036g00640	VIT_14s0060g02250	VIT_14s0068g02310
58	98	9818	29424	9.36178e-08	0.000127133	35.2	not assigned.unknown	VIT_13s0019g01960	abiotic	VIT_00s0120g00300	VIT_00s0192g00010	VIT_00s0231g00090	VIT_00s0409g00030	VIT_00s0491g00010	VIT_00s0852g00010	VIT_00s2221g00010	VIT_01s0010g00150	VIT_02s0033g00810	VIT_03s0017g00500	VIT_03s0017g01600	VIT_03s0017g02050	VIT_03s0038g03340	VIT_03s0132g00030	VIT_04s0044g00260	VIT_04s0079g00780	VIT_05s0020g03390	VIT_05s0051g00600	VIT_05s0136g00300	VIT_06s0004g05420	VIT_06s0009g00930	VIT_06s0009g01300	VIT_06s0009g03220	VIT_07s0005g04000	VIT_07s0005g05430	VIT_07s0095g00800	VIT_07s0104g01090	VIT_08s0007g01240	VIT_09s0002g03000	VIT_09s0002g03830	VIT_09s0018g00530	VIT_09s0018g01030	VIT_09s0096g00150	VIT_09s0096g00220	VIT_09s0096g00370	VIT_11s0016g01540	VIT_11s0052g00360	VIT_11s0103g00450	VIT_13s0101g00430	VIT_13s0106g00420
60	98	11800	29424	1.13616e-05	0.0077145	35	not assigned	VIT_13s0019g01960	abiotic	VIT_00s0120g00300	VIT_00s0192g00010	VIT_00s0231g00090	VIT_00s0409g00030	VIT_00s0491g00010	VIT_00s0852g00010	VIT_00s2221g00010	VIT_01s0010g00150	VIT_02s0033g00810	VIT_03s0017g00500	VIT_03s0017g01600	VIT_03s0017g02050	VIT_03s0038g03340	VIT_03s0132g00030	VIT_04s0044g00260	VIT_04s0079g00780	VIT_05s0020g03390	VIT_05s0051g00600	VIT_05s0136g00300	VIT_06s0004g05420	VIT_06s0009g00930	VIT_06s0009g01300	VIT_06s0009g03220	VIT_07s0005g04000	VIT_07s0005g05430	VIT_07s0095g00800	VIT_07s0104g01090	VIT_08s0007g01240	VIT_08s0040g00880	VIT_09s0002g03000	VIT_09s0002g03830	VIT_09s0018g00530	VIT_09s0018g01030	VIT_09s0096g00150	VIT_09s0096g00220	VIT_09s0096g00370	VIT_11s0016g01540	VIT_11s0052g00360	VIT_11s0103g00450	VIT_13s0101g00430
56	96	9818	29424	2.93887e-07	0.000399099	35.2	not assigned.unknown	VIT_15s0024g01990	abiotic	VIT_00s0125g00300	VIT_00s0145g00060	VIT_00s0173g00270	VIT_00s0183g00070	VIT_00s0193g00050	VIT_00s0285g00050	VIT_00s0287g00090	VIT_00s0411g00040	VIT_00s0421g00010	VIT_00s1256g00010	VIT_01s0026g00560	VIT_01s0026g01220	VIT_01s0113g00460	VIT_02s0087g00620	VIT_03s0017g00820	VIT_03s0038g00710	VIT_04s0023g01410	VIT_04s0043g00550	VIT_05s0020g00990	VIT_05s0049g00320	VIT_05s0051g00520	VIT_05s0124g00640	VIT_07s0005g04690	VIT_07s0031g03180	VIT_07s0151g00270	VIT_08s0007g05190	VIT_08s0032g00880	VIT_09s0002g07390	VIT_09s0018g01050	VIT_09s0070g00150	VIT_11s0065g01120	VIT_11s0103g00480	VIT_12s0028g00900	VIT_12s0034g02300	VIT_13s0101g00370	VIT_13s0139g00240	VIT_13s0147g00070	VIT_14s0006g00050	VIT_14s0006g00670	VIT_14s0036g00590
59	96	11800	29424	1.13508e-05	0.00770722	35	not assigned	VIT_15s0024g01990	abiotic	VIT_00s0125g00300	VIT_00s0145g00060	VIT_00s0173g00270	VIT_00s0183g00070	VIT_00s0193g00050	VIT_00s0285g00050	VIT_00s0287g00090	VIT_00s0411g00040	VIT_00s0421g00010	VIT_00s1256g00010	VIT_01s0026g00560	VIT_01s0026g01220	VIT_01s0113g00460	VIT_02s0025g03860	VIT_02s0087g00620	VIT_03s0017g00820	VIT_03s0038g00710	VIT_04s0023g01410	VIT_04s0043g00550	VIT_05s0020g00990	VIT_05s0049g00320	VIT_05s0051g00520	VIT_05s0124g00640	VIT_07s0005g04690	VIT_07s0031g03180	VIT_07s0151g00270	VIT_08s0007g00870	VIT_08s0007g05190	VIT_08s0032g00880	VIT_09s0002g07390	VIT_09s0018g00550	VIT_09s0018g01050	VIT_09s0070g00150	VIT_11s0065g01120	VIT_11s0103g00480	VIT_12s0028g00900	VIT_12s0034g02300	VIT_13s0101g00370	VIT_13s0139g00240	VIT_13s0147g00070
3	100	12	29424	8.13417e-06	0.0110462	35.1.42	not assigned.no ontology.proline rich family	VIT_15s0046g00930	abiotic	VIT_03s0038g01960	VIT_10s0071g00120	VIT_16s0013g00690
15	97	200	29424	1.6494e-16	2.23989e-13	1	PS	VIT_17s0000g08400	abiotic	VIT_00s0207g00210	VIT_01s0026g02480	VIT_02s0025g04710	VIT_04s0023g00410	VIT_04s0023g03010	VIT_04s0023g03510	VIT_06s0080g00920	VIT_08s0007g01590	VIT_09s0018g01270	VIT_12s0028g00320	VIT_12s0028g01080	VIT_15s0048g02500	VIT_18s0001g11710	VIT_18s0089g01170	VIT_19s0027g00200
11	97	127	29424	4.39872e-13	2.98673e-10	1.1	PS.lightreaction	VIT_17s0000g08400	abiotic	VIT_00s0207g00210	VIT_02s0025g04710	VIT_04s0023g00410	VIT_04s0023g03510	VIT_06s0080g00920	VIT_12s0028g00320	VIT_12s0028g01080	VIT_15s0048g02500	VIT_18s0001g11710	VIT_18s0089g01170	VIT_19s0027g00200
6	97	48	29424	1.18174e-08	5.34937e-06	1.1.1	PS.lightreaction.photosystem II	VIT_17s0000g08400	abiotic	VIT_00s0207g00210	VIT_12s0028g00320	VIT_12s0028g01080	VIT_18s0001g11710	VIT_18s0089g01170	VIT_19s0027g00200
4	97	34	29424	4.67949e-06	0.00158869	1.1.1.2	PS.lightreaction.photosystem II.PSII polypeptide subunits	VIT_17s0000g08400	abiotic	VIT_00s0207g00210	VIT_12s0028g01080	VIT_18s0001g11710	VIT_19s0027g00200
4	97	36	29424	5.90615e-06	0.00160411	1.3	PS.calvin cycle	VIT_17s0000g08400	abiotic	VIT_01s0026g02480	VIT_04s0023g03010	VIT_08s0007g01590	VIT_09s0018g01270
3	97	15	29424	1.52068e-05	0.0034418	1.1.2.2	PS.lightreaction.photosystem I.PSI polypeptide subunits	VIT_17s0000g08400	abiotic	VIT_04s0023g00410	VIT_06s0080g00920	VIT_15s0048g02500
8	101	354	29424	2.72361e-05	0.0271915	29.5.11.4.2	protein.degradation.ubiquitin.E3.RING	VIT_17s0053g00320	abiotic	VIT_01s0011g05760	VIT_02s0025g04150	VIT_07s0031g01280	VIT_08s0105g00290	VIT_10s0042g00580	VIT_12s0028g03340	VIT_14s0128g00120	VIT_17s0053g00320
60	97	9818	29424	5.96377e-09	8.0988e-06	35.2	not assigned.unknown	VIT_18s0001g01050	abiotic	VIT_00s0153g00010	VIT_00s0184g00230	VIT_00s0230g00110	VIT_00s0262g00100	VIT_00s0270g00020	VIT_00s0288g00030	VIT_00s0437g00050	VIT_00s0869g00010	VIT_01s0010g01560	VIT_02s0012g02170	VIT_02s0025g04240	VIT_03s0017g00050	VIT_03s0038g03320	VIT_03s0063g00470	VIT_03s0132g00460	VIT_04s0008g01630	VIT_04s0043g00540	VIT_05s0020g03400	VIT_05s0029g01030	VIT_05s0062g00060	VIT_05s0062g00490	VIT_05s0094g00720	VIT_05s0165g00280	VIT_06s0004g01150	VIT_08s0007g04880	VIT_08s0007g05680	VIT_09s0018g00980	VIT_09s0018g01120	VIT_09s0070g00400	VIT_10s0003g04140	VIT_10s0042g00270	VIT_10s0092g00160	VIT_11s0052g01440	VIT_11s0078g00520	VIT_12s0028g00120	VIT_12s0028g02230	VIT_12s0034g00070	VIT_12s0034g00170	VIT_12s0034g00730	VIT_12s0059g02200
62	97	11800	29424	1.15264e-06	0.000782646	35	not assigned	VIT_18s0001g01050	abiotic	VIT_00s0153g00010	VIT_00s0184g00230	VIT_00s0230g00110	VIT_00s0262g00100	VIT_00s0270g00020	VIT_00s0288g00030	VIT_00s0437g00050	VIT_00s0557g00010	VIT_00s0869g00010	VIT_01s0010g01560	VIT_02s0012g02170	VIT_02s0025g04240	VIT_03s0017g00050	VIT_03s0038g03320	VIT_03s0063g00470	VIT_03s0132g00460	VIT_04s0008g01630	VIT_04s0043g00540	VIT_05s0020g03400	VIT_05s0029g01030	VIT_05s0062g00060	VIT_05s0062g00490	VIT_05s0094g00720	VIT_05s0165g00280	VIT_06s0004g01150	VIT_07s0005g04980	VIT_08s0007g04880	VIT_08s0007g05680	VIT_09s0018g00980	VIT_09s0018g01120	VIT_09s0070g00400	VIT_10s0003g04140	VIT_10s0042g00270	VIT_10s0092g00160	VIT_11s0052g01440	VIT_11s0078g00520	VIT_12s0028g00120	VIT_12s0028g02230	VIT_12s0034g00070	VIT_12s0034g00170
5	100	34	29424	1.03808e-07	0.000140972	5	fermentation	VIT_18s0001g01060	abiotic	VIT_02s0154g00350	VIT_04s0044g01110	VIT_04s0044g01120	VIT_04s0044g01130	VIT_08s0217g00100
3	100	8	29424	2.09805e-06	0.00142458	5.3	fermentation.ADH	VIT_18s0001g01060	abiotic	VIT_04s0044g01110	VIT_04s0044g01120	VIT_04s0044g01130
4	100	53	29424	3.13265e-05	0.0141805	4.1	glycolysis.cytosolic branch	VIT_18s0001g01060	abiotic	VIT_01s0010g02460	VIT_08s0007g04170	VIT_10s0071g01060	VIT_11s0016g02850
54	98	9818	29424	4.71942e-06	0.00640897	35.2	not assigned.unknown	VIT_18s0089g00860	abiotic	VIT_00s0192g00010	VIT_00s0192g00100	VIT_00s0193g00050	VIT_00s0286g00060	VIT_00s0287g00090	VIT_00s2879g00020	VIT_01s0011g05050	VIT_01s0026g01610	VIT_02s0025g02520	VIT_02s0025g04240	VIT_02s0033g00810	VIT_02s0109g00160	VIT_02s0154g00340	VIT_03s0038g03320	VIT_04s0008g01340	VIT_04s0043g00550	VIT_04s0079g00780	VIT_05s0051g00520	VIT_05s0165g00250	VIT_06s0004g02610	VIT_06s0004g06410	VIT_07s0104g01090	VIT_07s0130g00310	VIT_08s0032g00880	VIT_08s0040g00860	VIT_09s0002g07390	VIT_10s0003g03100	VIT_10s0003g04140	VIT_10s0092g00160	VIT_11s0052g00470	VIT_11s0052g01440	VIT_11s0103g00480	VIT_12s0057g01050	VIT_13s0019g01540	VIT_13s0064g00700	VIT_13s0073g00260	VIT_13s0073g00390	VIT_13s0101g00430	VIT_14s0060g00610	VIT_14s0066g00210
56	98	9818	29424	7.22066e-07	0.000980566	35.2	not assigned.unknown	VIT_18s0122g00870	abiotic	VIT_00s0144g00260	VIT_00s0238g00070	VIT_00s0567g00030	VIT_00s0852g00010	VIT_00s1052g00020	VIT_00s1522g00010	VIT_01s0010g01520	VIT_01s0011g02370	VIT_02s0012g01150	VIT_02s0025g01810	VIT_02s0033g00880	VIT_02s0087g00730	VIT_03s0038g03340	VIT_03s0038g03380	VIT_03s0097g00010	VIT_05s0020g00180	VIT_05s0077g00760	VIT_05s0077g01620	VIT_05s0094g00090	VIT_05s0094g00720	VIT_05s0136g00300	VIT_05s0165g00250	VIT_06s0004g00320	VIT_06s0009g00720	VIT_06s0009g01680	VIT_06s0009g02030	VIT_06s0009g03570	VIT_07s0005g03810	VIT_07s0005g04000	VIT_07s0005g05430	VIT_07s0095g00630	VIT_07s0095g00800	VIT_08s0007g01240	VIT_08s0056g00170	VIT_08s0058g01380	VIT_09s0002g03810	VIT_09s0018g00530	VIT_10s0071g00310	VIT_11s0052g00360	VIT_11s0149g00240
59	98	11800	29424	2.6181e-05	0.0177769	35	not assigned	VIT_18s0122g00870	abiotic	VIT_00s0144g00260	VIT_00s0238g00070	VIT_00s0567g00030	VIT_00s0852g00010	VIT_00s1052g00020	VIT_00s1522g00010	VIT_01s0010g01520	VIT_01s0011g02370	VIT_02s0012g01150	VIT_02s0025g01810	VIT_02s0033g00880	VIT_02s0087g00730	VIT_03s0038g03340	VIT_03s0038g03380	VIT_03s0097g00010	VIT_04s0079g00840	VIT_05s0020g00180	VIT_05s0077g00760	VIT_05s0077g01620	VIT_05s0094g00090	VIT_05s0094g00720	VIT_05s0136g00300	VIT_05s0165g00250	VIT_06s0004g00320	VIT_06s0009g00720	VIT_06s0009g01680	VIT_06s0009g02030	VIT_06s0009g03570	VIT_07s0005g03810	VIT_07s0005g04000	VIT_07s0005g05430	VIT_07s0095g00630	VIT_07s0095g00800	VIT_08s0007g01240	VIT_08s0040g00880	VIT_08s0056g00170	VIT_08s0058g01380	VIT_09s0002g03810	VIT_09s0018g00530	VIT_10s0071g00310
10	98	203	29424	1.53155e-09	1.03993e-06	20.2.1	stress.abiotic.heat	VIT_19s0015g01000	abiotic	VIT_04s0008g01490	VIT_04s0008g01510	VIT_04s0008g01580	VIT_04s0008g01590	VIT_07s0005g05810	VIT_08s0058g00210	VIT_12s0035g01910	VIT_13s0019g00860	VIT_15s0046g01560	VIT_19s0085g01050
14	98	498	29424	1.06659e-09	1.03993e-06	20.2	stress.abiotic	VIT_19s0015g01000	abiotic	VIT_04s0008g01490	VIT_04s0008g01510	VIT_04s0008g01580	VIT_04s0008g01590	VIT_06s0004g07550	VIT_06s0080g00710	VIT_07s0005g05810	VIT_08s0058g00210	VIT_10s0003g05310	VIT_12s0035g01910	VIT_13s0019g00860	VIT_14s0006g02330	VIT_15s0046g01560	VIT_19s0085g01050
16	100	11800	29424	1.15986e-07	0.000157509	35	not assigned	VIT_00s0264g00020	biotic	VIT_00s0194g00240	VIT_02s0012g01390	VIT_03s0038g04540	VIT_03s0091g00810	VIT_05s0020g04640	VIT_05s0062g01190	VIT_08s0007g04010	VIT_10s0003g01390	VIT_11s0037g00810	VIT_12s0059g02560	VIT_12s0142g00010	VIT_14s0006g02700	VIT_18s0001g00130	VIT_18s0001g02920	VIT_18s0001g08810	VIT_19s0014g02150
14	100	9818	29424	6.26521e-06	0.00425408	35.2	not assigned.unknown	VIT_00s0264g00020	biotic	VIT_00s0194g00240	VIT_02s0012g01390	VIT_03s0038g04540	VIT_03s0091g00810	VIT_05s0020g04640	VIT_10s0003g01390	VIT_11s0037g00810	VIT_12s0059g02560	VIT_12s0142g00010	VIT_14s0006g02700	VIT_18s0001g00130	VIT_18s0001g02920	VIT_18s0001g08810	VIT_19s0014g02150
51	96	9818	29424	2.96595e-05	0.0402777	35.2	not assigned.unknown	VIT_00s0349g00040	biotic	VIT_00s0233g00150	VIT_00s0286g00060	VIT_00s0349g00040	VIT_00s0361g00070	VIT_00s0392g00040	VIT_00s0746g00010	VIT_00s2341g00010	VIT_01s0011g01210	VIT_01s0011g02590	VIT_02s0012g02840	VIT_02s0033g00250	VIT_02s0087g00350	VIT_03s0038g04380	VIT_03s0088g00920	VIT_03s0132g00400	VIT_04s0023g02180	VIT_04s0043g00080	VIT_04s0044g00260	VIT_05s0020g03400	VIT_06s0004g03060	VIT_07s0095g00800	VIT_08s0007g01220	VIT_08s0007g04050	VIT_08s0007g06940	VIT_09s0002g07390	VIT_09s0002g08220	VIT_09s0054g00020	VIT_09s0054g00110	VIT_09s0054g01190	VIT_09s0070g00590	VIT_10s0003g05730	VIT_10s0042g00410	VIT_10s0042g00660	VIT_12s0034g00820	VIT_13s0019g01420	VIT_13s0047g00670	VIT_13s0047g00960	VIT_14s0006g00560	VIT_14s0060g02550	VIT_14s0108g00720
19	100	1448	29424	2.93126e-07	0.000398065	30.2	signalling.receptor kinases	VIT_02s0025g01430	biotic	VIT_00s0388g00090	VIT_00s1830g00010	VIT_03s0088g01180	VIT_03s0132g00340	VIT_03s0132g00450	VIT_04s0008g00440	VIT_04s0008g02510	VIT_06s0004g05170	VIT_11s0016g03080	VIT_16s0013g01370	VIT_16s0050g01690	VIT_16s0098g00420	VIT_17s0000g02370	VIT_17s0000g03510	VIT_17s0000g09710	VIT_18s0001g01300	VIT_18s0041g00040	VIT_18s0072g00980	VIT_18s0072g00990
6	100	132	29424	5.78353e-06	0.00261801	30.2.15	signalling.receptor kinases.thaumatin like	VIT_02s0025g01430	biotic	VIT_00s0388g00090	VIT_00s1830g00010	VIT_04s0008g02510	VIT_16s0013g01370	VIT_16s0050g01690	VIT_16s0098g00420
6	100	132	29424	5.78353e-06	0.00261801	11.9.3.3	lipid metabolism.lipid degradation.lysophospholipases.glycerophosphodiester phosphodiesterase	VIT_02s0025g01430	biotic	VIT_00s0388g00090	VIT_00s1830g00010	VIT_04s0008g02510	VIT_16s0013g01370	VIT_16s0050g01690	VIT_16s0098g00420
6	100	139	29424	7.75569e-06	0.00263306	30.2.20	signalling.receptor kinases.wheat LRK10 like	VIT_02s0025g01430	biotic	VIT_00s0388g00090	VIT_00s1830g00010	VIT_04s0008g02510	VIT_16s0013g01370	VIT_16s0050g01690	VIT_16s0098g00420
4	100	45	29424	1.63625e-05	0.00370337	30.2.25	signalling.receptor kinases.wall associated kinase	VIT_02s0025g01430	biotic	VIT_03s0132g00340	VIT_03s0132g00450	VIT_18s0001g01300	VIT_18s0041g00040
21	100	2278	29424	1.56635e-05	0.00370337	30	signalling	VIT_02s0025g01430	biotic	VIT_00s0179g00260	VIT_00s0388g00090	VIT_00s1830g00010	VIT_03s0088g01180	VIT_03s0132g00340	VIT_03s0132g00450	VIT_04s0008g00440	VIT_04s0008g02510	VIT_06s0004g05170	VIT_11s0016g03080	VIT_14s0060g01470	VIT_16s0013g01370	VIT_16s0050g01690	VIT_16s0098g00420	VIT_17s0000g02370	VIT_17s0000g03510	VIT_17s0000g09710	VIT_18s0001g01300	VIT_18s0041g00040	VIT_18s0072g00980	VIT_18s0072g00990
4	101	34	29424	5.49172e-06	0.00745776	30.2.3	signalling.receptor kinases.leucine rich repeat III	VIT_02s0087g00420	biotic	VIT_01s0011g04060	VIT_06s0004g08210	VIT_06s0009g01640	VIT_17s0000g02010
5	101	98	29424	2.15929e-05	0.0146616	10.2	cell wall.cellulose synthesis	VIT_02s0087g00420	biotic	VIT_00s0580g00010	VIT_04s0069g00780	VIT_08s0007g03990	VIT_09s0018g01950	VIT_17s0000g05070
13	99	846	29424	4.36863e-06	0.00356146	29.5.11	protein.degradation.ubiquitin	VIT_04s0008g04280	biotic	VIT_02s0012g01750	VIT_04s0008g04280	VIT_05s0077g00470	VIT_06s0004g07010	VIT_07s0031g00230	VIT_07s0191g00210	VIT_08s0007g04290	VIT_13s0019g02260	VIT_14s0068g01130	VIT_14s0108g01390	VIT_17s0000g04780	VIT_17s0000g09280	VIT_18s0122g01040
17	99	1456	29424	5.24516e-06	0.00356146	29.5	protein.degradation	VIT_04s0008g04280	biotic	VIT_02s0012g01750	VIT_04s0008g04280	VIT_05s0077g00470	VIT_06s0004g06120	VIT_06s0004g07010	VIT_07s0031g00230	VIT_07s0191g00210	VIT_08s0007g04290	VIT_08s0007g08490	VIT_09s0002g01900	VIT_13s0019g02260	VIT_14s0068g01130	VIT_14s0108g01390	VIT_17s0000g03880	VIT_17s0000g04780	VIT_17s0000g09280	VIT_18s0122g01040
27	99	3526	29424	1.82719e-05	0.00827107	29	protein	VIT_04s0008g04280	biotic	VIT_01s0011g01490	VIT_02s0012g01750	VIT_04s0008g04280	VIT_05s0077g00470	VIT_06s0004g01390	VIT_06s0004g06120	VIT_06s0004g07010	VIT_07s0031g00230	VIT_07s0191g00210	VIT_08s0007g04290	VIT_08s0007g08490	VIT_09s0002g01900	VIT_11s0016g05470	VIT_13s0019g00040	VIT_13s0019g02260	VIT_13s0139g00160	VIT_14s0068g01130	VIT_14s0108g01390	VIT_15s0048g02400	VIT_16s0039g00610	VIT_17s0000g01420	VIT_17s0000g03880	VIT_17s0000g04780	VIT_17s0000g09280	VIT_18s0001g01930	VIT_18s0122g01040	VIT_19s0015g01940
4	101	13	29424	9.07528e-08	0.000123242	1.1.1.1	PS.lightreaction.photosystem II.LHC-II	VIT_05s0049g00480	biotic	VIT_00s0181g00180	VIT_12s0028g00320	VIT_19s0014g00160	VIT_19s0014g03660
7	101	200	29424	5.58312e-06	0.00252729	1	PS	VIT_05s0049g00480	biotic	VIT_00s0181g00180	VIT_05s0049g01760	VIT_11s0016g02280	VIT_12s0028g00320	VIT_18s0001g11370	VIT_19s0014g00160	VIT_19s0014g03660
6	101	127	29424	4.91307e-06	0.00252729	1.1	PS.lightreaction	VIT_05s0049g00480	biotic	VIT_00s0181g00180	VIT_05s0049g01760	VIT_12s0028g00320	VIT_18s0001g11370	VIT_19s0014g00160	VIT_19s0014g03660
2	101	2	29424	1.16663e-05	0.0039607	21.2.1.1	redox.ascorbate and glutathione.ascorbate.GME	VIT_05s0049g00480	biotic	VIT_05s0020g04510	VIT_14s0030g02180
4	101	48	29424	2.19993e-05	0.00491632	1.1.1	PS.lightreaction.photosystem II	VIT_05s0049g00480	biotic	VIT_00s0181g00180	VIT_12s0028g00320	VIT_19s0014g00160	VIT_19s0014g03660
4	101	46	29424	1.85722e-05	0.00491632	17.3.1.2	hormone metabolism.brassinosteroid.synthesis-degradation.sterols	VIT_05s0049g00480	biotic	VIT_00s0441g00020	VIT_13s0047g01200	VIT_14s0006g02690	VIT_18s0001g08550
6	101	170	29424	2.53418e-05	0.00491632	10.6	cell wall.degradation	VIT_05s0049g00480	biotic	VIT_01s0127g00400	VIT_01s0127g00870	VIT_06s0009g00810	VIT_12s0059g01250	VIT_13s0019g04910	VIT_15s0046g02000
9	101	61	29424	6.76183e-13	9.18257e-10	27.3.32	RNA.regulation of transcription.WRKY domain transcription factor family	VIT_05s0077g01970	biotic	VIT_01s0026g01730	VIT_04s0008g05760	VIT_06s0004g07500	VIT_07s0031g00080	VIT_08s0058g00690	VIT_09s0018g00240	VIT_10s0116g01200	VIT_11s0052g00450	VIT_15s0046g01140
7	101	257	29424	2.75221e-05	0.0186875	30.3	signalling.calcium	VIT_05s0077g01970	biotic	VIT_01s0010g02930	VIT_01s0026g02590	VIT_03s0038g03960	VIT_03s0063g00880	VIT_05s0020g04300	VIT_12s0134g00240	VIT_14s0108g01000
5	100	13	29424	5.13905e-10	6.97883e-07	27.3.71	RNA.regulation of transcription.SNF7	VIT_06s0004g00120	biotic	VIT_06s0061g00540	VIT_08s0007g02300	VIT_09s0002g02600	VIT_09s0002g02750	VIT_11s0016g01440
4	100	53	29424	3.13265e-05	0.0212707	29.5.3	protein.degradation.cysteine protease	VIT_06s0004g00120	biotic	VIT_03s0038g00280	VIT_08s0040g00770	VIT_11s0016g01070	VIT_14s0068g00690
52	97	9818	29424	1.84252e-05	0.0250214	35.2	not assigned.unknown	VIT_06s0004g06930	biotic	VIT_00s0198g00050	VIT_00s0230g00150	VIT_00s0246g00030	VIT_00s0477g00020	VIT_00s0532g00010	VIT_00s1873g00010	VIT_02s0012g00970	VIT_04s0008g04100	VIT_04s0023g03050	VIT_04s0043g00470	VIT_04s0043g00780	VIT_04s0069g00310	VIT_05s0062g00560	VIT_05s0077g02220	VIT_06s0004g02320	VIT_06s0080g00760	VIT_07s0005g05830	VIT_08s0007g00640	VIT_08s0032g00870	VIT_08s0056g00840	VIT_08s0058g00720	VIT_09s0018g01100	VIT_10s0003g05660	VIT_10s0042g00720	VIT_10s0042g00980	VIT_11s0052g01760	VIT_11s0065g00200	VIT_12s0034g00440	VIT_12s0034g01850	VIT_12s0035g01010	VIT_12s0055g00370	VIT_12s0057g01120	VIT_12s0057g01600	VIT_12s0059g01770	VIT_13s0064g00950	VIT_13s0147g00140	VIT_14s0006g01940	VIT_14s0066g01260	VIT_14s0068g02320	VIT_15s0021g02390
2	100	3	29424	3.41916e-05	0.0464321	11.5.1	lipid metabolism.glyceral metabolism.glycerol kinase	VIT_06s0004g08080	biotic	VIT_09s0002g07640	VIT_09s0002g07860
12	101	846	29424	2.71465e-05	0.0271915	29.5.11	protein.degradation.ubiquitin	VIT_06s0009g02350	biotic	VIT_00s0203g00190	VIT_01s0010g03730	VIT_03s0063g02000	VIT_04s0079g00570	VIT_06s0009g01000	VIT_06s0009g02350	VIT_08s0007g00120	VIT_10s0003g03880	VIT_15s0046g02280	VIT_18s0001g02630	VIT_19s0014g01250	VIT_19s0085g01000
14	100	520	29424	2.41578e-09	3.28063e-06	35.1.5	not assigned.no ontology.pentatricopeptide (PPR) repeat-containing protein	VIT_07s0005g00710	biotic	VIT_01s0011g01100	VIT_01s0011g01910	VIT_01s0011g01970	VIT_03s0038g02950	VIT_03s0038g04430	VIT_06s0004g01920	VIT_06s0009g01120	VIT_12s0028g01140	VIT_12s0035g00250	VIT_14s0060g00880	VIT_14s0108g00600	VIT_17s0000g06480	VIT_17s0000g07830	VIT_18s0001g14940
2	100	3	29424	3.41916e-05	0.0232161	2.2.2.4	major CHO metabolism.degradation.starch.D enzyme	VIT_07s0005g00710	biotic	VIT_07s0031g01540	VIT_08s0040g00670
3	101	10	29424	4.60185e-06	0.00624932	27.3.66	RNA.regulation of transcription.Psudo ARR transcription factor family	VIT_07s0031g02250	biotic	VIT_06s0004g03660	VIT_15s0048g02540	VIT_16s0098g00900
55	95	9818	29424	5.15005e-07	0.000699377	35.2	not assigned.unknown	VIT_08s0040g00310	biotic	VIT_00s0208g00060	VIT_00s0260g00030	VIT_00s0273g00030	VIT_00s0371g00090	VIT_00s0740g00010	VIT_00s0854g00010	VIT_00s0934g00010	VIT_00s1448g00030	VIT_00s2855g00010	VIT_01s0010g00130	VIT_01s0026g02010	VIT_03s0038g00070	VIT_03s0038g01510	VIT_04s0008g03970	VIT_05s0049g00910	VIT_05s0051g00520	VIT_05s0136g00250	VIT_06s0004g06360	VIT_06s0009g03700	VIT_06s0061g00650	VIT_07s0005g05340	VIT_07s0031g01590	VIT_07s0095g00220	VIT_07s0095g00610	VIT_08s0007g00610	VIT_08s0007g04880	VIT_08s0007g07910	VIT_08s0058g00360	VIT_09s0002g04970	VIT_09s0002g07260	VIT_09s0002g07280	VIT_09s0054g01270	VIT_09s0096g00190	VIT_10s0116g01470	VIT_13s0067g00410	VIT_13s0101g00150	VIT_14s0060g01350	VIT_14s0060g01900	VIT_14s0060g02580	VIT_15s0024g00490
58	95	11800	29424	1.74246e-05	0.0118313	35	not assigned	VIT_08s0040g00310	biotic	VIT_00s0208g00060	VIT_00s0260g00030	VIT_00s0273g00030	VIT_00s0371g00090	VIT_00s0740g00010	VIT_00s0854g00010	VIT_00s0934g00010	VIT_00s1448g00030	VIT_00s2855g00010	VIT_01s0010g00130	VIT_01s0011g03240	VIT_01s0026g02010	VIT_03s0038g00070	VIT_03s0038g01510	VIT_04s0008g03970	VIT_05s0049g00910	VIT_05s0051g00520	VIT_05s0136g00250	VIT_06s0004g06360	VIT_06s0009g03700	VIT_06s0061g00650	VIT_07s0005g05340	VIT_07s0031g01590	VIT_07s0095g00220	VIT_07s0095g00610	VIT_08s0007g00610	VIT_08s0007g04880	VIT_08s0007g05730	VIT_08s0007g07910	VIT_08s0058g00360	VIT_09s0002g04970	VIT_09s0002g07260	VIT_09s0002g07280	VIT_09s0054g01270	VIT_09s0096g00190	VIT_10s0116g01470	VIT_13s0067g00410	VIT_13s0101g00150	VIT_13s0106g00480	VIT_14s0060g01350
7	98	200	29424	4.5806e-06	0.00622045	1	PS	VIT_08s0040g02950	biotic	VIT_05s0049g01760	VIT_06s0004g05180	VIT_07s0005g04400	VIT_08s0007g01570	VIT_12s0028g00320	VIT_18s0001g02740	VIT_18s0001g15360
4	98	48	29424	1.95513e-05	0.00960605	1.1.1	PS.lightreaction.photosystem II	VIT_08s0040g02950	biotic	VIT_07s0005g04400	VIT_12s0028g00320	VIT_18s0001g02740	VIT_18s0001g15360
4	98	49	29424	2.1221e-05	0.00960605	19	tetrapyrrole synthesis	VIT_08s0040g02950	biotic	VIT_01s0150g00060	VIT_08s0007g08540	VIT_08s0040g00390	VIT_19s0140g00210
2	101	3	29424	3.48811e-05	0.0249532	16.1.4.1	secondary metabolism.isoprenoids.carotenoids.phytoene synthase	VIT_08s0058g01270	biotic	VIT_04s0079g00680	VIT_12s0028g00960
8	101	61	29424	3.61398e-11	4.90778e-08	27.3.32	RNA.regulation of transcription.WRKY domain transcription factor family	VIT_09s0002g00220	biotic	VIT_01s0026g01730	VIT_04s0069g00920	VIT_06s0004g07500	VIT_07s0031g00080	VIT_08s0058g01390	VIT_10s0116g01200	VIT_11s0052g00450	VIT_13s0067g03130
19	101	11800	29424	2.54694e-06	0.00172937	35	not assigned	VIT_09s0002g00220	biotic	VIT_01s0011g02320	VIT_01s0127g00700	VIT_03s0017g01940	VIT_04s0008g05970	VIT_05s0062g00790	VIT_05s0094g01530	VIT_07s0031g03060	VIT_08s0007g04010	VIT_09s0002g06400	VIT_10s0071g00300	VIT_11s0016g04050	VIT_12s0059g01080	VIT_12s0059g01580	VIT_13s0019g03990	VIT_14s0066g01570	VIT_18s0001g07090	VIT_18s0001g09380	VIT_18s0001g11130	VIT_19s0014g02120
11	101	610	29424	6.92021e-06	0.00939764	29.5.11.4	protein.degradation.ubiquitin.E3	VIT_09s0002g05120	biotic	VIT_00s0225g00110	VIT_04s0043g00840	VIT_04s0079g00570	VIT_08s0056g00440	VIT_09s0002g05120	VIT_10s0003g03880	VIT_11s0052g00730	VIT_17s0000g06800	VIT_18s0001g02630	VIT_19s0014g01250	VIT_19s0085g01000
12	101	846	29424	2.71465e-05	0.0184325	29.5.11	protein.degradation.ubiquitin	VIT_09s0002g05120	biotic	VIT_00s0225g00110	VIT_02s0025g01050	VIT_04s0043g00840	VIT_04s0079g00570	VIT_08s0056g00440	VIT_09s0002g05120	VIT_10s0003g03880	VIT_11s0052g00730	VIT_17s0000g06800	VIT_18s0001g02630	VIT_19s0014g01250	VIT_19s0085g01000
55	92	9818	29424	1.23802e-07	0.000168123	35.2	not assigned.unknown	VIT_10s0003g00850	biotic	VIT_00s0267g00040	VIT_00s0722g00010	VIT_00s2643g00020	VIT_01s0011g01840	VIT_01s0244g00180	VIT_02s0087g00860	VIT_03s0017g01310	VIT_03s0017g02340	VIT_03s0038g01020	VIT_03s0091g00510	VIT_03s0091g01160	VIT_03s0097g00360	VIT_03s0132g00260	VIT_04s0069g00660	VIT_05s0020g00270	VIT_05s0020g05030	VIT_05s0062g00500	VIT_06s0004g00320	VIT_06s0004g03060	VIT_06s0004g08400	VIT_06s0009g03760	VIT_07s0005g05190	VIT_07s0129g00010	VIT_08s0007g04110	VIT_08s0032g00450	VIT_08s0032g00880	VIT_09s0002g07140	VIT_10s0003g04750	VIT_11s0065g00530	VIT_12s0034g00450	VIT_12s0035g01690	VIT_12s0035g02170	VIT_12s0059g00390	VIT_12s0059g00490	VIT_13s0067g01160	VIT_13s0139g00240	VIT_14s0006g01270	VIT_14s0036g00590	VIT_14s0068g02310	VIT_15s0045g00470
58	92	11800	29424	4.53585e-06	0.00307984	35	not assigned	VIT_10s0003g00850	biotic	VIT_00s0267g00040	VIT_00s0722g00010	VIT_00s2643g00020	VIT_01s0011g01840	VIT_01s0244g00180	VIT_02s0087g00860	VIT_03s0017g01310	VIT_03s0017g02230	VIT_03s0017g02340	VIT_03s0038g01020	VIT_03s0091g00510	VIT_03s0091g01160	VIT_03s0097g00360	VIT_03s0132g00260	VIT_04s0069g00660	VIT_05s0020g00270	VIT_05s0020g01600	VIT_05s0020g05030	VIT_05s0062g00500	VIT_06s0004g00320	VIT_06s0004g03060	VIT_06s0004g08400	VIT_06s0009g03760	VIT_07s0005g05190	VIT_07s0129g00010	VIT_08s0007g04110	VIT_08s0032g00450	VIT_08s0032g00880	VIT_09s0002g07140	VIT_10s0003g04750	VIT_11s0065g00530	VIT_12s0034g00450	VIT_12s0035g01690	VIT_12s0035g02170	VIT_12s0059g00390	VIT_12s0059g00490	VIT_13s0067g01160	VIT_13s0139g00240	VIT_14s0006g01270	VIT_14s0036g00590
7	100	132	29424	3.35139e-07	0.000151706	30.2.15	signalling.receptor kinases.thaumatin like	VIT_11s0016g03190	biotic	VIT_00s0294g00100	VIT_01s0011g04270	VIT_16s0013g01160	VIT_16s0039g01330	VIT_16s0050g00010	VIT_16s0050g02060	VIT_16s0148g00290
7	100	132	29424	3.35139e-07	0.000151706	11.9.3.3	lipid metabolism.lipid degradation.lysophospholipases.glycerophosphodiester phosphodiesterase	VIT_11s0016g03190	biotic	VIT_00s0294g00100	VIT_01s0011g04270	VIT_16s0013g01160	VIT_16s0039g01330	VIT_16s0050g00010	VIT_16s0050g02060	VIT_16s0148g00290
4	100	14	29424	1.21661e-07	0.000151706	27.3.64	RNA.regulation of transcription.PHOR1	VIT_11s0016g03190	biotic	VIT_01s0011g06140	VIT_04s0044g01460	VIT_08s0105g00200	VIT_18s0166g00190
7	100	139	29424	4.74502e-07	0.000161094	30.2.20	signalling.receptor kinases.wheat LRK10 like	VIT_11s0016g03190	biotic	VIT_00s0294g00100	VIT_01s0011g04270	VIT_16s0013g01160	VIT_16s0039g01330	VIT_16s0050g00010	VIT_16s0050g02060	VIT_16s0148g00290
4	100	26	29424	1.7471e-06	0.000474511	20.1.3	stress.biotic.signalling	VIT_11s0016g03190	biotic	VIT_09s0002g00890	VIT_11s0016g00710	VIT_13s0019g04060	VIT_17s0000g07400
7	100	187	29424	3.3805e-06	0.000765119	11.9.3	lipid metabolism.lipid degradation.lysophospholipases	VIT_11s0016g03190	biotic	VIT_00s0294g00100	VIT_01s0011g04270	VIT_16s0013g01160	VIT_16s0039g01330	VIT_16s0050g00010	VIT_16s0050g02060	VIT_16s0148g00290
6	100	150	29424	1.19191e-05	0.00231231	30.2.16	signalling.receptor kinases.Catharanthus roseus-like RLK1	VIT_11s0016g03190	biotic	VIT_01s0011g04270	VIT_16s0013g01160	VIT_16s0039g01330	VIT_16s0050g00010	VIT_16s0050g02060	VIT_16s0148g00290
8	101	61	29424	3.61398e-11	4.90778e-08	27.3.32	RNA.regulation of transcription.WRKY domain transcription factor family	VIT_12s0028g02530	biotic	VIT_01s0026g01730	VIT_07s0031g00080	VIT_08s0058g00690	VIT_09s0018g00240	VIT_10s0116g01200	VIT_11s0052g00450	VIT_13s0067g03130	VIT_16s0050g02510
3	101	14	29424	1.37738e-05	0.00935244	27.3.64	RNA.regulation of transcription.PHOR1	VIT_12s0028g02530	biotic	VIT_01s0011g06140	VIT_08s0105g00200	VIT_18s0166g00190
4	101	48	29424	2.19993e-05	0.00995834	16.8.2.1	secondary metabolism.flavonoids.chalcones.naringenin-chalcone synthase	VIT_12s0028g02530	biotic	VIT_10s0042g00860	VIT_10s0042g00870	VIT_16s0100g00810	VIT_16s0100g00990
7	100	132	29424	3.35139e-07	0.000455119	17.1	hormone metabolism.abscisic acid	VIT_12s0057g01330	biotic	VIT_04s0023g01370	VIT_06s0004g05460	VIT_11s0016g03180	VIT_13s0019g02200	VIT_16s0050g02680	VIT_18s0001g10450	VIT_19s0093g00550
5	100	52	29424	9.14683e-07	0.00062107	17.1.3	hormone metabolism.abscisic acid.induced-regulated-responsive-activated	VIT_12s0057g01330	biotic	VIT_04s0023g01370	VIT_06s0004g05460	VIT_13s0019g02200	VIT_16s0050g02680	VIT_18s0001g10450
3	100	13	29424	1.05395e-05	0.0143127	27.3.71	RNA.regulation of transcription.SNF7	VIT_13s0019g01960	biotic	VIT_06s0061g00540	VIT_08s0007g02300	VIT_11s0016g01440
29	100	3526	29424	2.61825e-06	0.00355559	29	protein	VIT_13s0019g01980	biotic	VIT_00s0211g00060	VIT_01s0137g00600	VIT_02s0236g00080	VIT_03s0038g00750	VIT_03s0038g04400	VIT_03s0038g04510	VIT_04s0044g01620	VIT_04s0079g00570	VIT_05s0020g03870	VIT_06s0004g00160	VIT_06s0004g03320	VIT_06s0004g06840	VIT_07s0005g02110	VIT_07s0005g02200	VIT_07s0031g03090	VIT_07s0151g00500	VIT_07s0191g00230	VIT_08s0058g01360	VIT_10s0523g00020	VIT_11s0037g00740	VIT_12s0028g02620	VIT_12s0055g00910	VIT_12s0057g00990	VIT_13s0019g01980	VIT_14s0068g00690	VIT_14s0108g00970	VIT_15s0046g01500	VIT_18s0001g05690	VIT_19s0015g01190
4	96	41	29424	9.59421e-06	0.0130289	8.1	TCA / org transformation.TCA	VIT_14s0083g00710	biotic	VIT_01s0146g00310	VIT_03s0038g03120	VIT_10s0116g01480	VIT_17s0053g00120
10	100	61	29424	9.97422e-15	1.3545e-11	27.3.32	RNA.regulation of transcription.WRKY domain transcription factor family	VIT_14s0128g00120	biotic	VIT_01s0026g01730	VIT_02s0025g01280	VIT_04s0008g05760	VIT_04s0069g00920	VIT_06s0004g07500	VIT_07s0031g00080	VIT_09s0018g00240	VIT_10s0116g01200	VIT_11s0052g00450	VIT_15s0046g01140
5	100	63	29424	2.38713e-06	0.00162086	17.5.2	hormone metabolism.ethylene.signal transduction	VIT_14s0128g00120	biotic	VIT_02s0234g00130	VIT_07s0005g03230	VIT_10s0003g00580	VIT_16s0013g01070	VIT_16s0013g01110
6	100	145	29424	9.8481e-06	0.00445791	17.5	hormone metabolism.ethylene	VIT_14s0128g00120	biotic	VIT_02s0234g00130	VIT_07s0005g03230	VIT_10s0003g00580	VIT_12s0059g01380	VIT_16s0013g01070	VIT_16s0013g01110
52	93	9818	29424	4.00251e-06	0.00543541	35.2	not assigned.unknown	VIT_15s0024g01990	biotic	VIT_00s0174g00080	VIT_00s0274g00020	VIT_00s0282g00060	VIT_00s0287g00100	VIT_00s0407g00050	VIT_00s0722g00010	VIT_00s0746g00010	VIT_02s0012g00680	VIT_02s0012g02470	VIT_02s0012g03160	VIT_02s0025g03920	VIT_02s0033g00250	VIT_03s0038g01020	VIT_04s0043g00550	VIT_05s0051g00430	VIT_05s0136g00150	VIT_05s0136g00170	VIT_05s0136g00190	VIT_07s0031g00510	VIT_07s0185g00070	VIT_08s0032g00250	VIT_08s0032g00500	VIT_08s0056g00260	VIT_09s0002g07140	VIT_09s0096g00220	VIT_10s0003g04140	VIT_11s0118g00750	VIT_12s0035g01600	VIT_12s0035g02170	VIT_12s0057g01370	VIT_13s0147g00070	VIT_14s0006g00560	VIT_14s0030g00820	VIT_14s0060g01640	VIT_15s0024g00900	VIT_16s0013g00050	VIT_16s0022g01630	VIT_16s0039g01760	VIT_16s0050g02780	VIT_16s0115g00500
51	94	9818	29424	1.44742e-05	0.019656	35.2	not assigned.unknown	VIT_15s0046g00930	biotic	VIT_00s0160g00030	VIT_00s0183g00160	VIT_00s0183g00250	VIT_00s0192g00130	VIT_00s0332g00120	VIT_00s0358g00020	VIT_00s0426g00060	VIT_00s0722g00010	VIT_00s1627g00010	VIT_00s1693g00010	VIT_01s0011g01840	VIT_01s0026g00850	VIT_03s0038g01020	VIT_03s0088g01030	VIT_04s0008g06360	VIT_04s0043g00080	VIT_04s0044g00200	VIT_05s0062g00500	VIT_05s0102g00280	VIT_06s0004g00320	VIT_07s0005g05260	VIT_08s0032g00450	VIT_09s0002g07140	VIT_09s0018g01030	VIT_09s0054g00120	VIT_09s0054g01190	VIT_10s0092g00410	VIT_11s0037g01090	VIT_12s0035g02170	VIT_12s0142g00140	VIT_13s0047g00670	VIT_13s0047g00960	VIT_13s0101g00270	VIT_13s0139g00240	VIT_14s0036g00590	VIT_14s0068g02310	VIT_14s0108g00720	VIT_15s0045g00470	VIT_15s0048g02800	VIT_16s0022g00180
53	96	9818	29424	5.31104e-06	0.00721239	35.2	not assigned.unknown	VIT_15s0048g01840	biotic	VIT_00s0208g00060	VIT_00s0260g00030	VIT_00s0273g00030	VIT_00s0360g00010	VIT_00s0371g00090	VIT_00s0740g00010	VIT_00s0854g00010	VIT_00s0934g00010	VIT_00s1448g00030	VIT_01s0010g00130	VIT_02s0109g00180	VIT_03s0038g00070	VIT_04s0008g02900	VIT_04s0008g03970	VIT_05s0049g00910	VIT_05s0051g00520	VIT_05s0136g00250	VIT_06s0004g06360	VIT_06s0009g01850	VIT_06s0009g03700	VIT_07s0005g05340	VIT_07s0005g05880	VIT_07s0031g00800	VIT_07s0031g01590	VIT_07s0095g00220	VIT_07s0095g00610	VIT_08s0007g04880	VIT_08s0007g05510	VIT_09s0002g04970	VIT_09s0002g07280	VIT_09s0054g01270	VIT_09s0096g00190	VIT_10s0116g01470	VIT_13s0067g00410	VIT_13s0101g00150	VIT_14s0060g01900	VIT_14s0060g02580	VIT_14s0219g00220	VIT_15s0024g00490	VIT_16s0022g02500
55	95	9818	29424	5.15005e-07	0.000699377	35.2	not assigned.unknown	VIT_16s0098g00250	biotic	VIT_00s0125g00380	VIT_00s0208g00060	VIT_00s0260g00030	VIT_00s0273g00030	VIT_00s0371g00090	VIT_00s0740g00010	VIT_00s0854g00010	VIT_00s0934g00010	VIT_00s1448g00030	VIT_01s0010g00130	VIT_01s0011g05070	VIT_02s0033g00620	VIT_02s0109g00180	VIT_03s0038g00070	VIT_04s0008g03970	VIT_05s0049g00910	VIT_05s0051g00520	VIT_05s0136g00250	VIT_06s0004g06360	VIT_06s0009g03700	VIT_07s0005g05340	VIT_07s0031g01590	VIT_07s0095g00220	VIT_07s0095g00610	VIT_08s0007g04880	VIT_08s0058g00360	VIT_09s0002g04970	VIT_09s0002g07280	VIT_09s0054g01270	VIT_09s0096g00190	VIT_10s0003g04150	VIT_10s0116g01470	VIT_13s0067g00410	VIT_13s0101g00150	VIT_14s0060g01900	VIT_14s0060g02580	VIT_15s0024g00490	VIT_15s0024g01110	VIT_15s0046g03140	VIT_16s0022g02500
59	95	11800	29424	7.29524e-06	0.00495347	35	not assigned	VIT_16s0098g00250	biotic	VIT_00s0125g00380	VIT_00s0208g00060	VIT_00s0260g00030	VIT_00s0273g00030	VIT_00s0371g00090	VIT_00s0740g00010	VIT_00s0854g00010	VIT_00s0934g00010	VIT_00s1448g00030	VIT_01s0010g00130	VIT_01s0011g03240	VIT_01s0011g05070	VIT_02s0033g00620	VIT_02s0109g00180	VIT_03s0038g00070	VIT_04s0008g03970	VIT_05s0049g00910	VIT_05s0051g00520	VIT_05s0136g00250	VIT_06s0004g06360	VIT_06s0009g03700	VIT_07s0005g05340	VIT_07s0031g01590	VIT_07s0095g00220	VIT_07s0095g00610	VIT_08s0007g04880	VIT_08s0058g00360	VIT_09s0002g04970	VIT_09s0002g07280	VIT_09s0054g01270	VIT_09s0096g00190	VIT_10s0003g04150	VIT_10s0116g01470	VIT_13s0067g00150	VIT_13s0067g00410	VIT_13s0101g00150	VIT_13s0106g00480	VIT_14s0060g01900	VIT_14s0060g02580	VIT_15s0024g00490
52	99	9818	29424	3.67838e-05	0.0499524	35.2	not assigned.unknown	VIT_17s0000g08400	biotic	VIT_00s0194g00330	VIT_00s0227g00150	VIT_00s0230g00150	VIT_00s0239g00050	VIT_00s0308g00030	VIT_00s1350g00010	VIT_01s0011g04840	VIT_03s0017g01170	VIT_03s0038g02150	VIT_04s0023g02160	VIT_04s0159g00010	VIT_05s0029g01530	VIT_05s0062g01310	VIT_06s0004g00510	VIT_06s0004g03200	VIT_07s0005g01870	VIT_07s0005g05730	VIT_07s0031g00630	VIT_08s0032g00870	VIT_10s0003g00320	VIT_10s0003g00940	VIT_10s0003g01870	VIT_10s0042g00720	VIT_10s0092g00080	VIT_12s0055g01060	VIT_12s0059g01610	VIT_12s0059g02040	VIT_13s0073g00110	VIT_13s0084g00310	VIT_13s0106g00160	VIT_14s0006g00780	VIT_14s0060g00490	VIT_14s0068g00950	VIT_14s0068g02280	VIT_14s0068g02320	VIT_14s0108g01440	VIT_15s0046g03140	VIT_15s0048g01050	VIT_15s0048g02420	VIT_15s0107g00040
55	97	9818	29424	1.23943e-06	0.00168315	35.2	not assigned.unknown	VIT_18s0001g01060	biotic	VIT_00s0169g00110	VIT_00s0207g00020	VIT_00s0230g00150	VIT_00s0291g00020	VIT_00s1350g00030	VIT_01s0010g03080	VIT_01s0010g03840	VIT_01s0244g00180	VIT_02s0025g00590	VIT_02s0025g03350	VIT_03s0017g00810	VIT_04s0008g04100	VIT_04s0044g00700	VIT_04s0069g00510	VIT_05s0029g00150	VIT_08s0007g05650	VIT_08s0007g06430	VIT_08s0032g00250	VIT_08s0032g00870	VIT_08s0056g00450	VIT_09s0002g01270	VIT_09s0002g03000	VIT_09s0018g01050	VIT_09s0054g00330	VIT_09s0096g00370	VIT_09s0096g00480	VIT_10s0003g04140	VIT_10s0042g00720	VIT_11s0037g00480	VIT_11s0103g00330	VIT_12s0034g01850	VIT_12s0035g01010	VIT_12s0059g01770	VIT_13s0106g00160	VIT_13s0175g00230	VIT_14s0030g00820	VIT_14s0060g01640	VIT_14s0060g01860	VIT_14s0068g00950	VIT_14s0068g02280
22	98	1448	29424	1.45997e-09	1.98264e-06	30.2	signalling.receptor kinases	VIT_18s0001g06670	biotic	VIT_00s0294g00090	VIT_00s0294g00100	VIT_00s0388g00020	VIT_00s1830g00010	VIT_03s0132g00340	VIT_04s0008g00390	VIT_04s0008g00420	VIT_04s0008g00440	VIT_06s0004g05170	VIT_06s0004g08250	VIT_08s0058g00290	VIT_09s0096g00800	VIT_11s0118g00050	VIT_11s0118g00080	VIT_12s0055g01270	VIT_16s0013g01220	VIT_16s0050g01700	VIT_16s0050g02720	VIT_16s0098g00420	VIT_17s0000g04420	VIT_18s0001g08230	VIT_19s0014g05320
8	98	132	29424	1.4224e-08	6.43871e-06	30.2.15	signalling.receptor kinases.thaumatin like	VIT_18s0001g06670	biotic	VIT_00s0294g00090	VIT_00s0294g00100	VIT_00s0388g00020	VIT_00s1830g00010	VIT_16s0013g01220	VIT_16s0050g01700	VIT_16s0050g02720	VIT_16s0098g00420
8	98	132	29424	1.4224e-08	6.43871e-06	11.9.3.3	lipid metabolism.lipid degradation.lysophospholipases.glycerophosphodiester phosphodiesterase	VIT_18s0001g06670	biotic	VIT_00s0294g00090	VIT_00s0294g00100	VIT_00s0388g00020	VIT_00s1830g00010	VIT_16s0013g01220	VIT_16s0050g01700	VIT_16s0050g02720	VIT_16s0098g00420
8	98	139	29424	2.12818e-08	7.22519e-06	30.2.20	signalling.receptor kinases.wheat LRK10 like	VIT_18s0001g06670	biotic	VIT_00s0294g00090	VIT_00s0294g00100	VIT_00s0388g00020	VIT_00s1830g00010	VIT_16s0013g01220	VIT_16s0050g01700	VIT_16s0050g02720	VIT_16s0098g00420
8	98	187	29424	2.07775e-07	5.41745e-05	11.9.3	lipid metabolism.lipid degradation.lysophospholipases	VIT_18s0001g06670	biotic	VIT_00s0294g00090	VIT_00s0294g00100	VIT_00s0388g00020	VIT_00s1830g00010	VIT_16s0013g01220	VIT_16s0050g01700	VIT_16s0050g02720	VIT_16s0098g00420
24	98	2278	29424	2.39357e-07	5.41745e-05	30	signalling	VIT_18s0001g06670	biotic	VIT_00s0294g00090	VIT_00s0294g00100	VIT_00s0388g00020	VIT_00s1830g00010	VIT_03s0063g01780	VIT_03s0132g00340	VIT_04s0008g00390	VIT_04s0008g00420	VIT_04s0008g00440	VIT_06s0004g05170	VIT_06s0004g08250	VIT_08s0058g00290	VIT_09s0096g00800	VIT_11s0118g00050	VIT_11s0118g00080	VIT_12s0055g01270	VIT_16s0013g01220	VIT_16s0050g00430	VIT_16s0050g01700	VIT_16s0050g02720	VIT_16s0098g00420	VIT_17s0000g04420	VIT_18s0001g08230	VIT_19s0014g05320
8	98	288	29424	5.07991e-06	0.000985502	11.9	lipid metabolism.lipid degradation	VIT_18s0001g06670	biotic	VIT_00s0294g00090	VIT_00s0294g00100	VIT_00s0388g00020	VIT_00s1830g00010	VIT_16s0013g01220	VIT_16s0050g01700	VIT_16s0050g02720	VIT_16s0098g00420
19	98	11800	29424	6.32091e-06	0.00107297	35	not assigned	VIT_18s0001g06670	biotic	VIT_00s0160g00340	VIT_00s0188g00010	VIT_00s0294g00010	VIT_01s0011g02420	VIT_01s0150g00410	VIT_02s0025g01430	VIT_04s0044g00600	VIT_05s0094g00600	VIT_08s0007g05730	VIT_08s0007g08840	VIT_09s0002g07490	VIT_09s0054g00570	VIT_10s0116g00430	VIT_11s0016g04260	VIT_11s0118g00040	VIT_13s0156g00150	VIT_14s0030g01890	VIT_17s0000g08150	VIT_18s0001g15220
3	96	13	29424	9.32558e-06	0.0126641	27.3.71	RNA.regulation of transcription.SNF7	VIT_18s0001g14530	biotic	VIT_04s0008g00630	VIT_09s0002g02600	VIT_11s0016g02720
4	101	43	29424	1.41854e-05	0.0192638	29.5.11.3	protein.degradation.ubiquitin.E2	VIT_18s0122g00870	biotic	VIT_04s0008g03690	VIT_14s0108g00140	VIT_15s0046g01400	VIT_19s0015g01190
3	100	17	29424	2.47301e-05	0.0335835	11.1.10	lipid metabolism.FA synthesis and FA elongation.beta ketoacyl CoA synthase	VIT_19s0015g01000	biotic	VIT_00s0317g00160	VIT_07s0141g00090	VIT_13s0067g03890
18	101	125	29424	1.55605e-24	2.11311e-21	20.2.99	stress.abiotic.unspecified	VIT_00s0349g00040	CI	VIT_06s0080g00700	VIT_10s0003g05250	VIT_10s0003g05300	VIT_10s0003g05310	VIT_10s0003g05340	VIT_10s0003g05360	VIT_14s0006g02330	VIT_14s0006g02350	VIT_14s0006g02370	VIT_14s0006g02380	VIT_14s0006g02390	VIT_14s0006g02400	VIT_14s0006g02420	VIT_14s0006g02430	VIT_14s0006g02440	VIT_14s0128g00920	VIT_14s0128g01000	VIT_16s0013g00090
20	101	498	29424	4.49875e-16	3.05465e-13	20.2	stress.abiotic	VIT_00s0349g00040	CI	VIT_04s0008g04090	VIT_06s0080g00700	VIT_07s0104g01100	VIT_10s0003g05250	VIT_10s0003g05300	VIT_10s0003g05310	VIT_10s0003g05340	VIT_10s0003g05360	VIT_14s0006g02330	VIT_14s0006g02350	VIT_14s0006g02370	VIT_14s0006g02380	VIT_14s0006g02390	VIT_14s0006g02400	VIT_14s0006g02420	VIT_14s0006g02430	VIT_14s0006g02440	VIT_14s0128g00920	VIT_14s0128g01000	VIT_16s0013g00090
22	101	1637	29424	2.34681e-08	1.06232e-05	20	stress	VIT_00s0349g00040	CI	VIT_03s0091g00180	VIT_04s0008g04090	VIT_06s0080g00700	VIT_07s0104g01100	VIT_10s0003g05250	VIT_10s0003g05300	VIT_10s0003g05310	VIT_10s0003g05340	VIT_10s0003g05360	VIT_12s0059g00820	VIT_14s0006g02330	VIT_14s0006g02350	VIT_14s0006g02370	VIT_14s0006g02380	VIT_14s0006g02390	VIT_14s0006g02400	VIT_14s0006g02420	VIT_14s0006g02430	VIT_14s0006g02440	VIT_14s0128g00920	VIT_14s0128g01000	VIT_16s0013g00090
7	101	94	29424	3.51857e-08	1.19455e-05	29.5.1	protein.degradation.subtilases	VIT_00s0349g00040	CI	VIT_03s0063g00220	VIT_03s0063g00240	VIT_13s0019g02590	VIT_13s0019g02600	VIT_13s0019g02610	VIT_13s0019g02620	VIT_15s0048g01180
23	101	1872	29424	5.39805e-08	1.46611e-05	26	misc	VIT_00s0349g00040	CI	VIT_00s0494g00030	VIT_00s0567g00020	VIT_05s0020g02120	VIT_06s0004g01240	VIT_07s0005g02180	VIT_07s0005g06460	VIT_07s0104g01100	VIT_07s0151g00420	VIT_08s0007g02670	VIT_08s0007g04130	VIT_09s0002g05340	VIT_10s0092g00480	VIT_12s0028g02840	VIT_12s0028g02860	VIT_12s0028g02870	VIT_12s0034g00160	VIT_12s0059g02070	VIT_13s0067g00680	VIT_14s0030g01940	VIT_14s0068g00440	VIT_16s0022g01500	VIT_16s0022g01540	VIT_18s0072g01250
16	101	11800	29424	8.24353e-08	1.86579e-05	35	not assigned	VIT_00s0349g00040	CI	VIT_00s0174g00160	VIT_00s0179g00330	VIT_00s0349g00040	VIT_04s0043g00780	VIT_06s0004g01970	VIT_06s0004g03750	VIT_06s0004g08090	VIT_08s0058g01380	VIT_10s0116g00650	VIT_12s0028g00690	VIT_12s0059g01620	VIT_13s0019g01380	VIT_14s0036g00870	VIT_15s0024g00550	VIT_15s0046g02990	VIT_19s0015g02150
4	101	15	29424	1.72114e-07	3.33902e-05	34.4	transport.nitrate	VIT_00s0349g00040	CI	VIT_06s0061g00310	VIT_06s0061g00320	VIT_14s0060g00220	VIT_18s0001g11280
15	101	9818	29424	1.41041e-05	0.00239417	35.2	not assigned.unknown	VIT_00s0349g00040	CI	VIT_00s0179g00330	VIT_00s0349g00040	VIT_04s0043g00780	VIT_06s0004g01970	VIT_06s0004g03750	VIT_06s0004g08090	VIT_08s0058g01380	VIT_10s0116g00650	VIT_12s0028g00690	VIT_12s0059g01620	VIT_13s0019g01380	VIT_14s0036g00870	VIT_15s0024g00550	VIT_15s0046g02990	VIT_19s0015g02150
4	101	70	29424	9.63868e-05	0.0145437	26.22	misc.short chain dehydrogenase/reductase (SDR)	VIT_00s0349g00040	CI	VIT_00s0494g00030	VIT_07s0005g02180	VIT_07s0151g00420	VIT_08s0007g02670
4	101	80	29424	0.000160847	0.021843	26.12	misc.peroxidases	VIT_00s0349g00040	CI	VIT_00s0567g00020	VIT_05s0020g02120	VIT_06s0004g01240	VIT_07s0104g01100
3	101	33	29424	0.000193766	0.0239213	27.3.21	RNA.regulation of transcription.GRAS transcription factor family	VIT_00s0349g00040	CI	VIT_07s0005g03700	VIT_14s0068g01610	VIT_17s0000g10300
4	101	94	29424	0.000296083	0.0335067	34.12	transport.metal	VIT_00s0349g00040	CI	VIT_06s0004g05760	VIT_10s0042g01100	VIT_10s0042g01120	VIT_18s0001g02130
5	101	34	29424	1.09107e-07	0.000148167	30.2.3	signalling.receptor kinases.leucine rich repeat III	VIT_01s0026g00300	CI	VIT_01s0011g04060	VIT_07s0031g00120	VIT_07s0129g01070	VIT_11s0016g04570	VIT_18s0001g10070
6	101	103	29424	1.46907e-06	0.00199499	34.3	transport.amino acids	VIT_02s0025g04150	CI	VIT_04s0008g00240	VIT_04s0008g00250	VIT_04s0008g00260	VIT_10s0003g04550	VIT_18s0041g01240	VIT_18s0041g01250
23	101	2801	29424	4.10628e-05	0.0278816	27	RNA	VIT_02s0025g04150	CI	VIT_00s0264g00080	VIT_00s1624g00010	VIT_01s0010g01530	VIT_01s0010g03900	VIT_02s0087g00220	VIT_04s0008g02930	VIT_04s0079g00480	VIT_06s0080g00340	VIT_08s0040g00660	VIT_09s0002g08390	VIT_11s0016g03040	VIT_12s0028g03180	VIT_13s0067g00500	VIT_14s0068g01290	VIT_14s0108g00810	VIT_16s0013g00870	VIT_16s0098g01660	VIT_18s0001g05860	VIT_18s0072g00470	VIT_18s0089g01280	VIT_19s0014g04420	VIT_19s0015g00590	VIT_19s0176g00140
17	101	9818	29424	9.55744e-05	0.0432633	35.2	not assigned.unknown	VIT_02s0025g04150	CI	VIT_04s0008g00750	VIT_04s0044g00700	VIT_04s0069g01050	VIT_04s0079g00440	VIT_07s0005g03660	VIT_07s0031g00930	VIT_08s0056g00700	VIT_09s0002g04710	VIT_10s0003g00840	VIT_10s0116g01320	VIT_11s0149g00260	VIT_14s0030g01750	VIT_14s0128g00910	VIT_16s0022g00560	VIT_17s0000g01560	VIT_17s0000g06060	VIT_17s0053g00020
4	101	48	29424	2.19993e-05	0.00995834	28.1.3	DNA.synthesis/chromatin structure.histone	VIT_02s0087g00420	CI	VIT_00s0179g00340	VIT_04s0044g00560	VIT_06s0004g01710	VIT_06s0004g04370
8	101	309	29424	1.0478e-05	0.00995834	28.1	DNA.synthesis/chromatin structure	VIT_02s0087g00420	CI	VIT_00s0179g00340	VIT_01s0150g00390	VIT_04s0044g00560	VIT_05s0020g03770	VIT_06s0004g01710	VIT_06s0004g04370	VIT_08s0007g05500	VIT_11s0149g00130
4	101	45	29424	1.70134e-05	0.00995834	28.1.3.2	DNA.synthesis/chromatin structure.histone.core	VIT_02s0087g00420	CI	VIT_00s0179g00340	VIT_04s0044g00560	VIT_06s0004g01710	VIT_06s0004g04370
9	101	512	29424	5.8145e-05	0.0197402	28	DNA	VIT_02s0087g00420	CI	VIT_00s0179g00340	VIT_01s0150g00390	VIT_04s0008g02570	VIT_04s0044g00560	VIT_05s0020g03770	VIT_06s0004g01710	VIT_06s0004g04370	VIT_08s0007g05500	VIT_11s0149g00130
13	101	125	29424	4.49838e-16	6.1088e-13	20.2.99	stress.abiotic.unspecified	VIT_03s0017g00670	CI	VIT_06s0080g00700	VIT_10s0003g05250	VIT_10s0003g05300	VIT_10s0003g05310	VIT_10s0003g05340	VIT_10s0003g05360	VIT_14s0006g02390	VIT_14s0006g02400	VIT_14s0006g02440	VIT_14s0128g00920	VIT_14s0128g00970	VIT_14s0128g00980	VIT_14s0128g01000
14	101	498	29424	1.59528e-09	7.22129e-07	20.2	stress.abiotic	VIT_03s0017g00670	CI	VIT_06s0080g00700	VIT_07s0031g00670	VIT_10s0003g05250	VIT_10s0003g05300	VIT_10s0003g05310	VIT_10s0003g05340	VIT_10s0003g05360	VIT_14s0006g02390	VIT_14s0006g02400	VIT_14s0006g02440	VIT_14s0128g00920	VIT_14s0128g00970	VIT_14s0128g00980	VIT_14s0128g01000
8	101	94	29424	1.23024e-09	7.22129e-07	29.5.1	protein.degradation.subtilases	VIT_03s0017g00670	CI	VIT_03s0063g00220	VIT_03s0063g00240	VIT_03s0063g00260	VIT_13s0019g02590	VIT_13s0019g02600	VIT_13s0019g02610	VIT_13s0019g02620	VIT_18s0001g10320
4	101	15	29424	1.72114e-07	5.84329e-05	34.4	transport.nitrate	VIT_03s0017g00670	CI	VIT_06s0061g00310	VIT_06s0061g00320	VIT_14s0060g00220	VIT_18s0001g11280
20	101	11800	29424	7.01263e-06	0.00190463	35	not assigned	VIT_03s0017g00670	CI	VIT_01s0011g03420	VIT_01s0026g00910	VIT_03s0063g02400	VIT_04s0043g00780	VIT_05s0077g01630	VIT_06s0004g01970	VIT_06s0004g03750	VIT_06s0009g01010	VIT_09s0002g06860	VIT_10s0003g01650	VIT_12s0059g01620	VIT_13s0019g01380	VIT_13s0067g02630	VIT_13s0156g00150	VIT_14s0108g00170	VIT_15s0045g00530	VIT_15s0046g02960	VIT_15s0046g02990	VIT_18s0001g09060	VIT_19s0015g02150
16	101	1456	29424	2.66098e-05	0.00602268	29.5	protein.degradation	VIT_03s0017g00670	CI	VIT_01s0026g00190	VIT_01s0026g00900	VIT_03s0017g00670	VIT_03s0063g00220	VIT_03s0063g00240	VIT_03s0063g00260	VIT_03s0063g00870	VIT_04s0008g02390	VIT_12s0028g02250	VIT_13s0019g02590	VIT_13s0019g02600	VIT_13s0019g02610	VIT_13s0019g02620	VIT_15s0045g00330	VIT_18s0001g05310	VIT_18s0001g10320
16	101	1637	29424	0.000100735	0.0195426	20	stress	VIT_03s0017g00670	CI	VIT_00s1458g00010	VIT_03s0091g00180	VIT_06s0080g00700	VIT_07s0031g00670	VIT_10s0003g05250	VIT_10s0003g05300	VIT_10s0003g05310	VIT_10s0003g05340	VIT_10s0003g05360	VIT_14s0006g02390	VIT_14s0006g02400	VIT_14s0006g02440	VIT_14s0128g00920	VIT_14s0128g00970	VIT_14s0128g00980	VIT_14s0128g01000
14	100	11800	29424	8.43406e-09	1.14534e-05	35	not assigned	VIT_03s0063g01890	CI	VIT_01s0010g01870	VIT_01s0150g00240	VIT_02s0012g02540	VIT_04s0023g01550	VIT_05s0020g01820	VIT_05s0124g00100	VIT_07s0005g01660	VIT_08s0040g02250	VIT_13s0067g02910	VIT_14s0066g00300	VIT_15s0046g01470	VIT_18s0001g01210	VIT_18s0001g05580	VIT_18s0001g09980
9	100	200	29424	2.71389e-08	1.4172e-05	1	PS	VIT_03s0063g01890	CI	VIT_01s0150g00500	VIT_04s0008g05590	VIT_04s0023g00410	VIT_07s0005g04920	VIT_12s0055g01110	VIT_17s0000g03690	VIT_18s0001g00760	VIT_19s0014g00160	VIT_19s0015g01760
10	100	9818	29424	3.85191e-08	1.4172e-05	35.2	not assigned.unknown	VIT_03s0063g01890	CI	VIT_01s0150g00240	VIT_04s0023g01550	VIT_05s0124g00100	VIT_08s0040g02250	VIT_13s0067g02910	VIT_14s0066g00300	VIT_15s0046g01470	VIT_18s0001g01210	VIT_18s0001g05580	VIT_18s0001g09980
25	100	2188	29424	4.17438e-08	1.4172e-05	27.3	RNA.regulation of transcription	VIT_03s0063g01890	CI	VIT_01s0026g02200	VIT_02s0012g00570	VIT_02s0012g02030	VIT_02s0025g02680	VIT_04s0008g01290	VIT_04s0008g05440	VIT_07s0005g03890	VIT_08s0032g01110	VIT_08s0040g03070	VIT_08s0056g00800	VIT_08s0056g01130	VIT_10s0116g00680	VIT_11s0016g05590	VIT_11s0103g00760	VIT_12s0028g02520	VIT_12s0035g01880	VIT_12s0059g02310	VIT_14s0006g02290	VIT_14s0068g00330	VIT_14s0068g01200	VIT_14s0108g00750	VIT_14s0108g01080	VIT_15s0046g02930	VIT_15s0048g00550	VIT_15s0048g02510
7	100	127	29424	2.58181e-07	7.01219e-05	1.1	PS.lightreaction	VIT_03s0063g01890	CI	VIT_04s0008g05590	VIT_04s0023g00410	VIT_07s0005g04920	VIT_12s0055g01110	VIT_18s0001g00760	VIT_19s0014g00160	VIT_19s0015g01760
3	100	7	29424	1.31562e-06	0.000297769	27.3.10	RNA.regulation of transcription.C2C2(Zn) YABBY family	VIT_03s0063g01890	CI	VIT_08s0032g01110	VIT_11s0016g05590	VIT_15s0048g00550
25	100	2801	29424	3.7399e-06	0.00072554	27	RNA	VIT_03s0063g01890	CI	VIT_01s0026g02200	VIT_02s0012g00570	VIT_02s0012g02030	VIT_02s0025g02680	VIT_04s0008g01290	VIT_04s0008g05440	VIT_07s0005g03890	VIT_08s0032g01110	VIT_08s0040g03070	VIT_08s0056g00800	VIT_08s0056g01130	VIT_10s0116g00680	VIT_11s0016g05590	VIT_11s0103g00760	VIT_12s0028g02520	VIT_12s0035g01880	VIT_12s0059g02310	VIT_14s0006g02290	VIT_14s0068g00330	VIT_14s0068g01200	VIT_14s0108g00750	VIT_14s0108g01080	VIT_15s0046g02930	VIT_15s0048g00550	VIT_15s0048g02510
3	100	14	29424	1.33697e-05	0.00226951	27.3.80	RNA.regulation of transcription.zf-HD	VIT_03s0063g01890	CI	VIT_08s0056g01130	VIT_12s0035g01880	VIT_14s0108g00750
3	100	15	29424	1.6657e-05	0.00251336	1.1.2.2	PS.lightreaction.photosystem I.PSI polypeptide subunits	VIT_03s0063g01890	CI	VIT_04s0023g00410	VIT_07s0005g04920	VIT_19s0015g01760
3	100	17	29424	2.47301e-05	0.00335835	27.3.29	RNA.regulation of transcription.TCP transcription factor family	VIT_03s0063g01890	CI	VIT_01s0026g02200	VIT_12s0028g02520	VIT_14s0068g00330
3	100	23	29424	6.3143e-05	0.00779529	1.1.2	PS.lightreaction.photosystem I	VIT_03s0063g01890	CI	VIT_04s0023g00410	VIT_07s0005g04920	VIT_19s0015g01760
4	100	92	29424	0.000263068	0.0297705	26.28	misc.GDSL-motif lipase	VIT_03s0063g01890	CI	VIT_09s0002g03140	VIT_10s0003g00600	VIT_10s0003g00620	VIT_12s0059g01590
8	100	354	29424	2.53782e-05	0.0344636	29.5.11.4.2	protein.degradation.ubiquitin.E3.RING	VIT_04s0008g04280	CI	VIT_00s0207g00090	VIT_04s0008g04280	VIT_05s0051g00730	VIT_05s0102g00160	VIT_08s0007g06660	VIT_11s0016g05600	VIT_14s0060g02280	VIT_15s0021g01810
5	101	60	29424	1.96681e-06	0.0017662	10.8.1	cell wall.pectin*esterases.PME	VIT_04s0023g03460	CI	VIT_05s0020g00800	VIT_05s0077g00890	VIT_05s0077g01950	VIT_07s0005g02750	VIT_11s0016g00310
11	101	549	29424	2.60118e-06	0.0017662	10	cell wall	VIT_04s0023g03460	CI	VIT_00s0369g00040	VIT_01s0026g01680	VIT_04s0008g02830	VIT_05s0020g00800	VIT_05s0077g00890	VIT_05s0077g01900	VIT_05s0077g01950	VIT_07s0005g00760	VIT_07s0005g02750	VIT_11s0016g00310	VIT_12s0057g00320
5	101	74	29424	5.5411e-06	0.00250827	10.8	cell wall.pectin*esterases	VIT_04s0023g03460	CI	VIT_05s0020g00800	VIT_05s0077g00890	VIT_05s0077g01950	VIT_07s0005g02750	VIT_11s0016g00310
5	101	87	29424	1.218e-05	0.0041351	10.6.3	cell wall.degradation.pectate lyases and polygalacturonases	VIT_04s0023g03460	CI	VIT_00s0369g00040	VIT_01s0026g01680	VIT_05s0077g01900	VIT_07s0005g00760	VIT_12s0057g00320
18	101	125	29424	1.55605e-24	2.11311e-21	20.2.99	stress.abiotic.unspecified	VIT_04s0023g03580	CI	VIT_06s0080g00700	VIT_06s0080g00720	VIT_10s0003g05250	VIT_10s0003g05300	VIT_10s0003g05340	VIT_10s0003g05360	VIT_14s0006g02330	VIT_14s0006g02350	VIT_14s0006g02370	VIT_14s0006g02380	VIT_14s0006g02390	VIT_14s0006g02400	VIT_14s0006g02420	VIT_14s0006g02430	VIT_14s0006g02440	VIT_14s0060g02690	VIT_14s0128g00920	VIT_14s0128g01000
19	101	498	29424	6.60759e-15	4.48655e-12	20.2	stress.abiotic	VIT_04s0023g03580	CI	VIT_06s0080g00700	VIT_06s0080g00720	VIT_09s0002g06720	VIT_10s0003g05250	VIT_10s0003g05300	VIT_10s0003g05340	VIT_10s0003g05360	VIT_14s0006g02330	VIT_14s0006g02350	VIT_14s0006g02370	VIT_14s0006g02380	VIT_14s0006g02390	VIT_14s0006g02400	VIT_14s0006g02420	VIT_14s0006g02430	VIT_14s0006g02440	VIT_14s0060g02690	VIT_14s0128g00920	VIT_14s0128g01000
8	101	94	29424	1.23024e-09	5.5689e-07	29.5.1	protein.degradation.subtilases	VIT_04s0023g03580	CI	VIT_03s0063g00220	VIT_03s0063g00240	VIT_03s0063g00260	VIT_13s0019g02590	VIT_13s0019g02600	VIT_13s0019g02610	VIT_13s0019g02620	VIT_15s0048g01180
14	101	11800	29424	5.85593e-09	1.98809e-06	35	not assigned	VIT_04s0023g03580	CI	VIT_00s0179g00330	VIT_04s0043g00780	VIT_05s0051g00310	VIT_06s0004g03750	VIT_06s0004g08090	VIT_08s0007g04880	VIT_08s0058g01380	VIT_10s0116g00650	VIT_12s0028g00690	VIT_12s0034g01850	VIT_14s0036g00860	VIT_14s0036g00870	VIT_15s0024g00550	VIT_19s0015g01470
21	101	1637	29424	1.10656e-07	3.00542e-05	20	stress	VIT_04s0023g03580	CI	VIT_03s0091g00180	VIT_06s0080g00700	VIT_06s0080g00720	VIT_09s0002g06720	VIT_10s0003g05250	VIT_10s0003g05300	VIT_10s0003g05340	VIT_10s0003g05360	VIT_12s0059g00820	VIT_14s0006g02330	VIT_14s0006g02350	VIT_14s0006g02370	VIT_14s0006g02380	VIT_14s0006g02390	VIT_14s0006g02400	VIT_14s0006g02420	VIT_14s0006g02430	VIT_14s0006g02440	VIT_14s0060g02690	VIT_14s0128g00920	VIT_14s0128g01000
14	101	9818	29424	4.84166e-06	0.00109583	35.2	not assigned.unknown	VIT_04s0023g03580	CI	VIT_00s0179g00330	VIT_04s0043g00780	VIT_05s0051g00310	VIT_06s0004g03750	VIT_06s0004g08090	VIT_08s0007g04880	VIT_08s0058g01380	VIT_10s0116g00650	VIT_12s0028g00690	VIT_12s0034g01850	VIT_14s0036g00860	VIT_14s0036g00870	VIT_15s0024g00550	VIT_19s0015g01470
9	101	382	29424	6.14693e-06	0.0011925	26.1	misc.cytochrome P450	VIT_04s0023g03580	CI	VIT_05s0020g02550	VIT_08s0007g04130	VIT_10s0092g00480	VIT_12s0059g02070	VIT_12s0059g02090	VIT_13s0067g02850	VIT_16s0022g01500	VIT_16s0022g01540	VIT_18s0001g11540
3	101	15	29424	1.71599e-05	0.0029129	34.4	transport.nitrate	VIT_04s0023g03580	CI	VIT_06s0061g00320	VIT_14s0060g00220	VIT_18s0001g11280
4	101	70	29424	9.63868e-05	0.0145437	26.22	misc.short chain dehydrogenase/reductase (SDR)	VIT_04s0023g03580	CI	VIT_00s0494g00030	VIT_07s0005g02180	VIT_07s0151g00420	VIT_08s0007g02670
17	101	1872	29424	0.000142572	0.0193613	26	misc	VIT_04s0023g03580	CI	VIT_00s0494g00030	VIT_05s0020g02550	VIT_07s0005g02180	VIT_07s0151g00420	VIT_08s0007g02670	VIT_08s0007g04130	VIT_10s0092g00480	VIT_12s0028g02860	VIT_12s0028g02870	VIT_12s0028g02900	VIT_12s0059g02070	VIT_12s0059g02090	VIT_13s0067g02850	VIT_14s0068g00440	VIT_16s0022g01500	VIT_16s0022g01540	VIT_18s0001g11540
3	101	33	29424	0.000193766	0.0239213	27.3.21	RNA.regulation of transcription.GRAS transcription factor family	VIT_04s0023g03580	CI	VIT_07s0005g03700	VIT_14s0068g01610	VIT_17s0000g10300
13	101	1274	29424	0.000304086	0.0344124	34	transport	VIT_04s0023g03580	CI	VIT_00s0211g00020	VIT_00s0229g00130	VIT_00s0415g00010	VIT_00s2783g00010	VIT_06s0061g00320	VIT_10s0042g01100	VIT_10s0042g01120	VIT_13s0067g03280	VIT_14s0060g00220	VIT_15s0021g01660	VIT_18s0001g02130	VIT_18s0001g11280	VIT_19s0014g05420
15	101	549	29424	5.87381e-10	7.97663e-07	10	cell wall	VIT_05s0049g00480	CI	VIT_01s0150g00460	VIT_06s0004g06110	VIT_07s0005g01300	VIT_08s0007g00440	VIT_11s0037g00930	VIT_11s0078g00430	VIT_12s0057g01020	VIT_12s0059g00570	VIT_14s0108g01020	VIT_15s0048g01750	VIT_17s0000g06440	VIT_18s0001g10580	VIT_18s0001g14040	VIT_18s0122g00120	VIT_19s0015g00530
4	101	18	29424	3.82034e-07	0.000172934	10.5.1	cell wall.cell wall proteins.AGPs	VIT_05s0049g00480	CI	VIT_12s0057g01020	VIT_12s0059g00570	VIT_15s0048g01750	VIT_19s0015g00530
4	101	18	29424	3.82034e-07	0.000172934	10.5.1.1	cell wall.cell wall proteins.AGPs.AGP	VIT_05s0049g00480	CI	VIT_12s0057g01020	VIT_12s0059g00570	VIT_15s0048g01750	VIT_19s0015g00530
4	101	34	29424	5.49172e-06	0.00186444	30.2.3	signalling.receptor kinases.leucine rich repeat III	VIT_05s0049g00480	CI	VIT_01s0010g01660	VIT_06s0004g08210	VIT_07s0031g01440	VIT_17s0000g02010
4	101	47	29424	2.02328e-05	0.00549523	10.5	cell wall.cell wall proteins	VIT_05s0049g00480	CI	VIT_12s0057g01020	VIT_12s0059g00570	VIT_15s0048g01750	VIT_19s0015g00530
22	101	11800	29424	4.4339e-05	0.00860177	35	not assigned	VIT_05s0049g00480	CI	VIT_00s0227g00200	VIT_00s1403g00010	VIT_03s0091g00420	VIT_04s0023g01520	VIT_05s0020g02890	VIT_06s0004g07900	VIT_06s0009g03360	VIT_08s0007g01490	VIT_08s0007g08530	VIT_08s0040g01030	VIT_10s0003g01550	VIT_12s0034g01090	VIT_12s0057g01310	VIT_13s0019g05290	VIT_13s0320g00010	VIT_14s0060g01430	VIT_15s0021g01860	VIT_18s0001g03080	VIT_18s0001g05480	VIT_18s0001g09450	VIT_18s0001g12400	VIT_18s0122g00950
4	101	57	29424	4.335e-05	0.00860177	31.1.1.2	cell.organisation.cytoskeleton.mikrotubuli	VIT_05s0049g00480	CI	VIT_00s1322g00010	VIT_03s0088g00380	VIT_08s0040g00980	VIT_16s0050g00380
2	101	4	29424	6.95275e-05	0.0104909	17.3.1.2.2	hormone metabolism.brassinosteroid.synthesis-degradation.sterols.SMT2	VIT_05s0049g00480	CI	VIT_03s0038g02920	VIT_18s0001g00810
5	101	125	29424	6.82508e-05	0.0104909	11.1	lipid metabolism.FA synthesis and FA elongation	VIT_05s0049g00480	CI	VIT_01s0010g02670	VIT_08s0007g01750	VIT_08s0007g06390	VIT_12s0055g01100	VIT_13s0067g02060
17	101	9818	29424	9.55744e-05	0.012979	35.2	not assigned.unknown	VIT_05s0049g00480	CI	VIT_00s1403g00010	VIT_03s0091g00420	VIT_04s0023g01520	VIT_05s0020g02890	VIT_06s0004g07900	VIT_06s0009g03360	VIT_08s0007g01490	VIT_08s0007g08530	VIT_08s0040g01030	VIT_12s0057g01310	VIT_13s0320g00010	VIT_14s0060g01430	VIT_15s0021g01860	VIT_18s0001g05480	VIT_18s0001g09450	VIT_18s0001g12400	VIT_18s0122g00950
7	100	78	29424	8.91901e-09	1.2112e-05	27.3.3	RNA.regulation of transcription.AP2/EREBP, APETALA2/Ethylene-responsive element binding protein family	VIT_05s0077g01970	CI	VIT_02s0025g04460	VIT_04s0008g02230	VIT_11s0016g00660	VIT_13s0067g01960	VIT_16s0100g00380	VIT_16s0100g00400	VIT_18s0001g03240
8	100	257	29424	2.58238e-06	0.00175344	30.3	signalling.calcium	VIT_05s0077g01970	CI	VIT_01s0010g02930	VIT_01s0010g02940	VIT_01s0010g02970	VIT_05s0020g04300	VIT_06s0080g00450	VIT_08s0032g01220	VIT_12s0134g00240	VIT_18s0122g00180
5	100	78	29424	6.82944e-06	0.00309146	10.7	cell wall.modification	VIT_05s0077g01970	CI	VIT_03s0038g03430	VIT_11s0052g01180	VIT_11s0052g01190	VIT_11s0052g01260	VIT_11s0052g01300
4	100	58	29424	4.46516e-05	0.0151592	10.6.2	cell wall.degradation.mannan-xylose-arabinose-fucose	VIT_05s0077g01970	CI	VIT_11s0052g01180	VIT_11s0052g01190	VIT_11s0052g01260	VIT_11s0052g01300
4	100	63	29424	6.16717e-05	0.01675	17.5.2	hormone metabolism.ethylene.signal transduction	VIT_05s0077g01970	CI	VIT_03s0063g00460	VIT_10s0003g00140	VIT_12s0028g03270	VIT_16s0013g01120
5	100	145	29424	0.000129662	0.0293468	17.5	hormone metabolism.ethylene	VIT_05s0077g01970	CI	VIT_03s0063g00460	VIT_10s0003g00140	VIT_10s0003g05330	VIT_12s0028g03270	VIT_16s0013g01120
3	100	33	29424	0.000188203	0.0365114	27.3.21	RNA.regulation of transcription.GRAS transcription factor family	VIT_05s0077g01970	CI	VIT_00s0463g00020	VIT_18s0001g15270	VIT_19s0014g04940
18	100	2188	29424	0.000256304	0.0435075	27.3	RNA.regulation of transcription	VIT_05s0077g01970	CI	VIT_00s0463g00020	VIT_02s0025g04460	VIT_03s0091g00690	VIT_04s0008g02230	VIT_05s0077g00730	VIT_06s0004g04180	VIT_08s0007g08360	VIT_11s0016g00660	VIT_13s0064g01220	VIT_13s0067g01070	VIT_13s0067g01960	VIT_13s0067g03070	VIT_16s0100g00380	VIT_16s0100g00400	VIT_18s0001g03240	VIT_18s0001g09230	VIT_18s0001g15270	VIT_19s0014g04940
32	101	1872	29424	9.73236e-15	1.32165e-11	26	misc	VIT_06s0004g00120	CI	VIT_00s0567g00020	VIT_01s0026g02390	VIT_04s0079g00360	VIT_06s0004g01240	VIT_06s0004g05780	VIT_07s0005g02180	VIT_07s0005g06460	VIT_08s0007g07710	VIT_08s0007g07720	VIT_09s0002g00540	VIT_09s0002g05320	VIT_09s0002g05340	VIT_09s0002g05350	VIT_09s0002g09250	VIT_10s0092g00480	VIT_11s0065g00130	VIT_12s0028g02840	VIT_12s0028g02850	VIT_12s0028g02860	VIT_12s0034g00160	VIT_12s0059g02070	VIT_13s0067g00680	VIT_14s0030g01940	VIT_15s0021g01060	VIT_17s0000g03270	VIT_17s0000g04930	VIT_17s0000g07100	VIT_18s0001g11500	VIT_18s0001g11560	VIT_18s0001g15240	VIT_18s0072g01250	VIT_19s0093g00350
11	101	382	29424	7.74469e-08	5.25865e-05	26.1	misc.cytochrome P450	VIT_06s0004g00120	CI	VIT_08s0007g07710	VIT_08s0007g07720	VIT_09s0002g09250	VIT_10s0092g00480	VIT_11s0065g00130	VIT_12s0059g02070	VIT_14s0030g01940	VIT_15s0021g01060	VIT_17s0000g03270	VIT_18s0001g11500	VIT_18s0001g11560
6	101	94	29424	8.61343e-07	0.000389901	29.5.1	protein.degradation.subtilases	VIT_06s0004g00120	CI	VIT_03s0063g00220	VIT_13s0019g02590	VIT_13s0019g02600	VIT_13s0019g02610	VIT_13s0019g02620	VIT_15s0048g01180
3	101	11	29424	6.30647e-06	0.00190463	26.14	misc.oxygenases	VIT_06s0004g00120	CI	VIT_09s0002g05320	VIT_09s0002g05340	VIT_09s0002g05350
20	101	11800	29424	7.01263e-06	0.00190463	35	not assigned	VIT_06s0004g00120	CI	VIT_00s0407g00050	VIT_00s1877g00010	VIT_02s0025g00230	VIT_03s0132g00090	VIT_05s0020g01420	VIT_06s0004g02830	VIT_06s0004g07330	VIT_06s0004g07460	VIT_08s0040g01860	VIT_12s0028g00690	VIT_12s0028g03760	VIT_12s0059g01620	VIT_14s0108g00180	VIT_14s0108g00200	VIT_14s0128g00560	VIT_14s0128g00590	VIT_14s0128g00620	VIT_18s0001g00600	VIT_18s0001g08010	VIT_18s0001g09130
16	101	9818	29424	3.80698e-05	0.00861647	35.2	not assigned.unknown	VIT_06s0004g00120	CI	VIT_00s0407g00050	VIT_02s0025g00230	VIT_03s0132g00090	VIT_05s0020g01420	VIT_06s0004g02830	VIT_06s0004g07330	VIT_06s0004g07460	VIT_08s0040g01860	VIT_12s0028g00690	VIT_12s0059g01620	VIT_14s0108g00180	VIT_14s0108g00200	VIT_14s0128g00560	VIT_14s0128g00590	VIT_14s0128g00620	VIT_18s0001g00600
2	101	7	29424	0.000240898	0.0408924	16.5.1.1.1.9	secondary metabolism.sulfur-containing.glucosinolates.synthesis.aliphatic.sulfotransferase	VIT_06s0004g00120	CI	VIT_17s0000g04930	VIT_18s0072g01250
2	101	7	29424	0.000240898	0.0408924	16.5.1.1.3.3	secondary metabolism.sulfur-containing.glucosinolates.synthesis.indole.indole-3-methyl-desulfoglucosinolate sulfotransferase	VIT_06s0004g00120	CI	VIT_17s0000g04930	VIT_18s0072g01250
2	101	8	29424	0.000320116	0.0434717	26.25	misc.sulfotransferase	VIT_06s0004g00120	CI	VIT_17s0000g04930	VIT_18s0072g01250
3	101	38	29424	0.000294637	0.0434717	17.6.1	hormone metabolism.gibberelin.synthesis-degradation	VIT_06s0004g00120	CI	VIT_09s0002g05320	VIT_09s0002g05340	VIT_09s0002g05350
12	100	549	29424	3.27286e-07	0.000444455	10	cell wall	VIT_06s0004g05080	CI	VIT_01s0011g03750	VIT_04s0008g05220	VIT_04s0069g00780	VIT_06s0004g06110	VIT_06s0009g00810	VIT_07s0005g00730	VIT_07s0005g02590	VIT_11s0037g00930	VIT_11s0078g00430	VIT_12s0059g01250	VIT_15s0046g03520	VIT_17s0000g06440
14	100	9818	29424	6.26521e-06	0.00425408	35.2	not assigned.unknown	VIT_06s0004g05080	CI	VIT_00s0229g00100	VIT_01s0244g00070	VIT_02s0025g01300	VIT_03s0091g00410	VIT_04s0023g00030	VIT_05s0020g04880	VIT_07s0005g04730	VIT_09s0002g00920	VIT_11s0016g05460	VIT_13s0064g00380	VIT_13s0084g00630	VIT_18s0001g04680	VIT_18s0001g11970	VIT_19s0014g04290
4	100	56	29424	3.89088e-05	0.0157422	10.1	cell wall.precursor synthesis	VIT_06s0004g05080	CI	VIT_01s0011g03750	VIT_11s0037g00930	VIT_11s0078g00430	VIT_15s0046g03520
22	100	11800	29424	5.79611e-05	0.0157422	35	not assigned	VIT_06s0004g05080	CI	VIT_00s0227g00070	VIT_00s0229g00100	VIT_01s0244g00070	VIT_02s0012g00460	VIT_02s0025g01300	VIT_03s0091g00410	VIT_04s0023g00030	VIT_05s0020g04880	VIT_07s0005g04730	VIT_09s0002g00920	VIT_10s0003g04480	VIT_10s0116g01850	VIT_11s0016g05460	VIT_12s0034g01090	VIT_13s0064g00380	VIT_13s0084g00630	VIT_16s0039g01650	VIT_16s0050g00830	VIT_18s0001g04680	VIT_18s0001g07650	VIT_18s0001g11970	VIT_19s0014g04290
3	100	21	29424	4.77341e-05	0.0157422	10.6.1	cell wall.degradation.cellulases and beta -1,4-glucanases	VIT_06s0004g05080	CI	VIT_06s0004g06110	VIT_06s0009g00810	VIT_12s0059g01250
8	100	257	29424	2.58238e-06	0.00175344	30.3	signalling.calcium	VIT_06s0004g05090	CI	VIT_01s0010g02930	VIT_01s0010g02940	VIT_01s0010g02970	VIT_01s0010g02990	VIT_01s0010g03000	VIT_06s0080g00450	VIT_08s0032g01220	VIT_18s0122g00180
5	100	63	29424	2.38713e-06	0.00175344	17.5.2	hormone metabolism.ethylene.signal transduction	VIT_06s0004g05090	CI	VIT_02s0234g00130	VIT_03s0063g00460	VIT_10s0003g00140	VIT_12s0028g03270	VIT_16s0013g01120
6	100	145	29424	9.8481e-06	0.00445791	17.5	hormone metabolism.ethylene	VIT_06s0004g05090	CI	VIT_02s0234g00130	VIT_03s0063g00460	VIT_10s0003g00140	VIT_10s0003g05330	VIT_12s0028g03270	VIT_16s0013g01120
5	101	9	29424	5.36149e-11	7.28091e-08	28.1.3.2.3	DNA.synthesis/chromatin structure.histone.core.H3	VIT_06s0004g06930	CI	VIT_04s0044g00560	VIT_06s0004g01690	VIT_06s0004g01710	VIT_13s0064g01340	VIT_18s0072g00800
7	101	45	29424	1.82539e-10	1.23944e-07	28.1.3.2	DNA.synthesis/chromatin structure.histone.core	VIT_06s0004g06930	CI	VIT_00s0179g00340	VIT_04s0044g00560	VIT_06s0004g01690	VIT_06s0004g01710	VIT_07s0104g00960	VIT_13s0064g01340	VIT_18s0072g00800
7	101	48	29424	2.93338e-10	1.32784e-07	28.1.3	DNA.synthesis/chromatin structure.histone	VIT_06s0004g06930	CI	VIT_00s0179g00340	VIT_04s0044g00560	VIT_06s0004g01690	VIT_06s0004g01710	VIT_07s0104g00960	VIT_13s0064g01340	VIT_18s0072g00800
9	101	309	29424	1.12291e-06	0.000381227	28.1	DNA.synthesis/chromatin structure	VIT_06s0004g06930	CI	VIT_00s0179g00340	VIT_01s0011g05360	VIT_04s0044g00560	VIT_06s0004g01690	VIT_06s0004g01710	VIT_07s0104g00960	VIT_13s0064g00560	VIT_13s0064g01340	VIT_18s0072g00800
10	101	512	29424	9.33596e-06	0.00253565	28	DNA	VIT_06s0004g06930	CI	VIT_00s0179g00340	VIT_01s0011g05360	VIT_04s0008g02570	VIT_04s0044g00560	VIT_06s0004g01690	VIT_06s0004g01710	VIT_07s0104g00960	VIT_13s0064g00560	VIT_13s0064g01340	VIT_18s0072g00800
19	101	127	29424	3.4279e-26	4.65508e-23	1.1	PS.lightreaction	VIT_06s0004g08080	CI	VIT_00s0125g00280	VIT_00s0207g00210	VIT_00s0904g00010	VIT_01s0137g00210	VIT_04s0023g00410	VIT_04s0023g03510	VIT_05s0020g03180	VIT_06s0080g00920	VIT_08s0007g07470	VIT_09s0002g04320	VIT_10s0003g02890	VIT_12s0057g00630	VIT_13s0019g04140	VIT_14s0081g00060	VIT_17s0000g06350	VIT_18s0001g00760	VIT_18s0089g01170	VIT_18s0164g00030	VIT_19s0014g03660
19	101	200	29424	2.66345e-22	1.80848e-19	1	PS	VIT_06s0004g08080	CI	VIT_00s0125g00280	VIT_00s0207g00210	VIT_00s0904g00010	VIT_01s0137g00210	VIT_04s0023g00410	VIT_04s0023g03510	VIT_05s0020g03180	VIT_06s0080g00920	VIT_08s0007g07470	VIT_09s0002g04320	VIT_10s0003g02890	VIT_12s0057g00630	VIT_13s0019g04140	VIT_14s0081g00060	VIT_17s0000g06350	VIT_18s0001g00760	VIT_18s0089g01170	VIT_18s0164g00030	VIT_19s0014g03660
7	101	23	29424	1.05815e-12	4.78988e-10	1.1.2	PS.lightreaction.photosystem I	VIT_06s0004g08080	CI	VIT_00s0125g00280	VIT_04s0023g00410	VIT_05s0020g03180	VIT_06s0080g00920	VIT_09s0002g04320	VIT_13s0019g04140	VIT_17s0000g06350
8	101	48	29424	4.82586e-12	1.63838e-09	1.1.1	PS.lightreaction.photosystem II	VIT_06s0004g08080	CI	VIT_00s0207g00210	VIT_00s0904g00010	VIT_01s0137g00210	VIT_10s0003g02890	VIT_12s0057g00630	VIT_14s0081g00060	VIT_18s0089g01170	VIT_19s0014g03660
5	101	15	29424	1.253e-09	3.40315e-07	1.1.2.2	PS.lightreaction.photosystem I.PSI polypeptide subunits	VIT_06s0004g08080	CI	VIT_00s0125g00280	VIT_04s0023g00410	VIT_05s0020g03180	VIT_06s0080g00920	VIT_09s0002g04320
4	101	13	29424	9.07528e-08	2.05404e-05	1.1.1.1	PS.lightreaction.photosystem II.LHC-II	VIT_06s0004g08080	CI	VIT_10s0003g02890	VIT_12s0057g00630	VIT_18s0089g01170	VIT_19s0014g03660
4	101	34	29424	5.49172e-06	0.00106539	1.1.1.2	PS.lightreaction.photosystem II.PSII polypeptide subunits	VIT_06s0004g08080	CI	VIT_00s0207g00210	VIT_00s0904g00010	VIT_01s0137g00210	VIT_14s0081g00060
2	101	7	29424	0.000240898	0.0363488	26.23	misc.rhodanese	VIT_06s0004g08080	CI	VIT_08s0007g06200	VIT_16s0098g01280
2	101	7	29424	0.000240898	0.0363488	1.1.2.1	PS.lightreaction.photosystem I.LHC-I	VIT_06s0004g08080	CI	VIT_13s0019g04140	VIT_17s0000g06350
4	101	46	29424	1.85722e-05	0.025221	35.1.19	not assigned.no ontology.C2 domain-containing protein	VIT_06s0009g02350	CI	VIT_02s0012g00190	VIT_02s0012g00240	VIT_02s0012g00250	VIT_02s0012g00270
16	101	125	29424	4.83529e-21	6.56632e-18	20.2.99	stress.abiotic.unspecified	VIT_07s0005g00710	CI	VIT_06s0080g00700	VIT_10s0003g05250	VIT_10s0003g05260	VIT_10s0003g05300	VIT_10s0003g05310	VIT_10s0003g05340	VIT_10s0003g05360	VIT_14s0006g02330	VIT_14s0006g02350	VIT_14s0006g02370	VIT_14s0006g02380	VIT_14s0006g02390	VIT_14s0006g02400	VIT_14s0006g02420	VIT_14s0006g02430	VIT_14s0006g02440
17	101	498	29424	1.16794e-12	7.93033e-10	20.2	stress.abiotic	VIT_07s0005g00710	CI	VIT_04s0008g04090	VIT_06s0080g00700	VIT_10s0003g05250	VIT_10s0003g05260	VIT_10s0003g05300	VIT_10s0003g05310	VIT_10s0003g05340	VIT_10s0003g05360	VIT_14s0006g02330	VIT_14s0006g02350	VIT_14s0006g02370	VIT_14s0006g02380	VIT_14s0006g02390	VIT_14s0006g02400	VIT_14s0006g02420	VIT_14s0006g02430	VIT_14s0006g02440
9	101	94	29424	3.73923e-11	1.69262e-08	29.5.1	protein.degradation.subtilases	VIT_07s0005g00710	CI	VIT_03s0063g00220	VIT_03s0063g00240	VIT_03s0063g00250	VIT_13s0019g02590	VIT_13s0019g02600	VIT_13s0019g02610	VIT_13s0019g02620	VIT_15s0048g01180	VIT_18s0001g10340
16	101	11800	29424	8.24353e-08	2.79868e-05	35	not assigned	VIT_07s0005g00710	CI	VIT_00s0174g00160	VIT_00s0179g00330	VIT_04s0043g00780	VIT_05s0051g00310	VIT_06s0004g01970	VIT_06s0004g03750	VIT_06s0004g08090	VIT_07s0129g00570	VIT_08s0058g01380	VIT_09s0002g00710	VIT_10s0092g00310	VIT_10s0116g00650	VIT_12s0028g00690	VIT_12s0028g02230	VIT_14s0036g00870	VIT_15s0024g00550
21	101	1637	29424	1.10656e-07	3.00542e-05	20	stress	VIT_07s0005g00710	CI	VIT_03s0091g00180	VIT_04s0008g04090	VIT_06s0080g00700	VIT_10s0003g05250	VIT_10s0003g05260	VIT_10s0003g05300	VIT_10s0003g05310	VIT_10s0003g05340	VIT_10s0003g05360	VIT_14s0006g02330	VIT_14s0006g02350	VIT_14s0006g02370	VIT_14s0006g02380	VIT_14s0006g02390	VIT_14s0006g02400	VIT_14s0006g02420	VIT_14s0006g02430	VIT_14s0006g02440	VIT_15s0046g01700	VIT_15s0046g01710	VIT_15s0046g01720
4	101	15	29424	1.72114e-07	3.89552e-05	34.4	transport.nitrate	VIT_07s0005g00710	CI	VIT_06s0061g00310	VIT_06s0061g00320	VIT_14s0060g00220	VIT_18s0001g11280
20	101	1872	29424	3.66356e-06	0.000710731	26	misc	VIT_07s0005g00710	CI	VIT_00s0494g00030	VIT_00s0567g00020	VIT_04s0079g00360	VIT_06s0004g01240	VIT_07s0005g02180	VIT_07s0005g06460	VIT_07s0129g00850	VIT_07s0151g00420	VIT_08s0007g02640	VIT_09s0002g05340	VIT_12s0028g02840	VIT_12s0028g02860	VIT_12s0034g00160	VIT_12s0059g02070	VIT_13s0067g00680	VIT_14s0030g01940	VIT_14s0068g00440	VIT_16s0022g01540	VIT_18s0001g11500	VIT_18s0072g01250
14	101	9818	29424	4.84166e-06	0.000821872	35.2	not assigned.unknown	VIT_07s0005g00710	CI	VIT_00s0179g00330	VIT_04s0043g00780	VIT_05s0051g00310	VIT_06s0004g01970	VIT_06s0004g03750	VIT_06s0004g08090	VIT_08s0058g01380	VIT_09s0002g00710	VIT_10s0092g00310	VIT_10s0116g00650	VIT_12s0028g00690	VIT_12s0028g02230	VIT_14s0036g00870	VIT_15s0024g00550
4	101	70	29424	9.63868e-05	0.0145437	26.22	misc.short chain dehydrogenase/reductase (SDR)	VIT_07s0005g00710	CI	VIT_00s0494g00030	VIT_07s0005g02180	VIT_07s0151g00420	VIT_08s0007g02640
13	101	1274	29424	0.000304086	0.0375408	34	transport	VIT_07s0005g00710	CI	VIT_00s0179g00310	VIT_00s0229g00130	VIT_00s2783g00010	VIT_04s0008g05080	VIT_06s0004g05760	VIT_06s0061g00310	VIT_06s0061g00320	VIT_10s0042g01100	VIT_14s0060g00220	VIT_18s0001g02120	VIT_18s0001g02130	VIT_18s0001g11280	VIT_19s0014g05420
4	101	94	29424	0.000296083	0.0375408	34.12	transport.metal	VIT_07s0005g00710	CI	VIT_06s0004g05760	VIT_10s0042g01100	VIT_18s0001g02120	VIT_18s0001g02130
5	101	34	29424	1.09107e-07	0.000148167	30.2.3	signalling.receptor kinases.leucine rich repeat III	VIT_07s0005g03120	CI	VIT_01s0011g03860	VIT_03s0180g00150	VIT_08s0007g07820	VIT_08s0040g00060	VIT_10s0003g05030
5	101	48	29424	6.41345e-07	0.000290316	28.1.3	DNA.synthesis/chromatin structure.histone	VIT_07s0005g03120	CI	VIT_00s0179g00340	VIT_04s0044g00560	VIT_06s0004g04270	VIT_06s0004g04370	VIT_13s0064g01340
5	101	45	29424	4.62127e-07	0.000290316	28.1.3.2	DNA.synthesis/chromatin structure.histone.core	VIT_07s0005g03120	CI	VIT_00s0179g00340	VIT_04s0044g00560	VIT_06s0004g04270	VIT_06s0004g04370	VIT_13s0064g01340
3	101	15	29424	1.71599e-05	0.0058258	30.2.7	signalling.receptor kinases.leucine rich repeat VII	VIT_07s0005g03120	CI	VIT_08s0058g01340	VIT_11s0016g00040	VIT_13s0067g03050
20	101	2278	29424	5.67246e-05	0.0154064	30	signalling	VIT_07s0005g03120	CI	VIT_01s0011g03860	VIT_03s0180g00150	VIT_04s0008g05150	VIT_07s0005g06500	VIT_08s0007g07820	VIT_08s0007g07930	VIT_08s0007g08450	VIT_08s0040g00060	VIT_08s0058g01340	VIT_09s0002g02220	VIT_09s0002g06110	VIT_10s0003g05030	VIT_11s0016g00040	VIT_12s0028g02630	VIT_12s0134g00010	VIT_13s0019g01830	VIT_13s0067g03050	VIT_15s0048g00680	VIT_16s0013g01990	VIT_18s0001g10040
15	101	1448	29424	9.03587e-05	0.0204512	30.2	signalling.receptor kinases	VIT_07s0005g03120	CI	VIT_01s0011g03860	VIT_03s0180g00150	VIT_07s0005g06500	VIT_08s0007g07820	VIT_08s0007g07930	VIT_08s0007g08450	VIT_08s0040g00060	VIT_08s0058g01340	VIT_09s0002g02220	VIT_10s0003g05030	VIT_11s0016g00040	VIT_13s0067g03050	VIT_15s0048g00680	VIT_16s0013g01990	VIT_18s0001g10040
13	101	846	29424	5.44044e-06	0.00738812	29.5.11	protein.degradation.ubiquitin	VIT_08s0007g00720	CI	VIT_01s0010g03730	VIT_08s0007g00120	VIT_08s0007g00720	VIT_08s0032g00310	VIT_08s0040g00040	VIT_08s0040g00590	VIT_08s0040g01940	VIT_08s0040g01950	VIT_14s0083g01000	VIT_18s0001g02680	VIT_18s0001g09940	VIT_18s0001g11740	VIT_19s0015g01190
4	101	43	29424	1.41854e-05	0.0096319	29.5.11.3	protein.degradation.ubiquitin.E2	VIT_08s0007g00720	CI	VIT_08s0007g00120	VIT_08s0032g00310	VIT_08s0040g00040	VIT_19s0015g01190
12	101	846	29424	2.71465e-05	0.0181277	29.5.11	protein.degradation.ubiquitin	VIT_08s0040g00310	CI	VIT_02s0012g01750	VIT_03s0063g00080	VIT_03s0088g00330	VIT_04s0008g02490	VIT_04s0008g03060	VIT_06s0004g03320	VIT_07s0151g00770	VIT_08s0040g00310	VIT_09s0002g05120	VIT_16s0013g01430	VIT_18s0072g00780	VIT_19s0015g01910
10	101	610	29424	4.00465e-05	0.0181277	29.5.11.4	protein.degradation.ubiquitin.E3	VIT_08s0040g00310	CI	VIT_02s0012g01750	VIT_03s0063g00080	VIT_03s0088g00330	VIT_04s0008g02490	VIT_06s0004g03320	VIT_07s0151g00770	VIT_08s0040g00310	VIT_09s0002g05120	VIT_16s0013g01430	VIT_19s0015g01910
24	101	2801	29424	1.39658e-05	0.0181277	27	RNA	VIT_08s0040g00310	CI	VIT_00s0341g00020	VIT_01s0137g00270	VIT_03s0038g04150	VIT_05s0020g00850	VIT_05s0020g02960	VIT_05s0049g01040	VIT_05s0049g01660	VIT_06s0009g01570	VIT_08s0007g00360	VIT_08s0007g02870	VIT_08s0007g06400	VIT_08s0056g01660	VIT_09s0002g00880	VIT_10s0003g04650	VIT_11s0016g01890	VIT_12s0028g03180	VIT_13s0067g00500	VIT_14s0030g02300	VIT_15s0048g01340	VIT_18s0001g07170	VIT_19s0014g04740	VIT_19s0015g00160	VIT_19s0015g00590	VIT_19s0090g00930
10	99	135	29424	3.1361e-11	4.25883e-08	16.1.5	secondary metabolism.isoprenoids.terpenoids	VIT_08s0040g02950	CI	VIT_00s0266g00010	VIT_00s0372g00040	VIT_00s0372g00070	VIT_00s0572g00010	VIT_00s0572g00020	VIT_00s0847g00020	VIT_10s0003g03570	VIT_10s0003g03590	VIT_12s0134g00040	VIT_19s0014g00070
10	99	200	29424	1.46667e-09	9.95869e-07	1	PS	VIT_08s0040g02950	CI	VIT_00s0211g00070	VIT_00s0211g00090	VIT_00s0211g00100	VIT_00s0211g00120	VIT_01s0011g03010	VIT_03s0038g00670	VIT_04s0023g03010	VIT_05s0049g01760	VIT_12s0028g00320	VIT_18s0001g15360
10	99	268	29424	2.35886e-08	1.06778e-05	16.1	secondary metabolism.isoprenoids	VIT_08s0040g02950	CI	VIT_00s0266g00010	VIT_00s0372g00040	VIT_00s0372g00070	VIT_00s0572g00010	VIT_00s0572g00020	VIT_00s0847g00020	VIT_10s0003g03570	VIT_10s0003g03590	VIT_12s0134g00040	VIT_19s0014g00070
4	99	11	29424	3.88925e-08	1.3204e-05	1.2.5	PS.photorespiration.serine hydroxymethyltransferase	VIT_08s0040g02950	CI	VIT_00s0211g00070	VIT_00s0211g00090	VIT_00s0211g00100	VIT_00s0211g00120
4	99	33	29424	4.49125e-06	0.00121982	1.2	PS.photorespiration	VIT_08s0040g02950	CI	VIT_00s0211g00070	VIT_00s0211g00090	VIT_00s0211g00100	VIT_00s0211g00120
2	99	4	29424	6.67968e-05	0.0151183	1.3.6	PS.calvin cycle.aldolase	VIT_08s0040g02950	CI	VIT_03s0038g00670	VIT_04s0023g03010
2	99	6	29424	0.000165893	0.0321832	27.3.85	RNA.regulation of transcription.sigma like plant	VIT_08s0040g02950	CI	VIT_16s0039g00660	VIT_16s0050g02520
3	101	18	29424	3.04681e-05	0.0413757	26.18	misc.invertase/pectin methylesterase inhibitor family protein	VIT_08s0058g01270	CI	VIT_07s0005g00480	VIT_16s0022g00830	VIT_16s0022g00840
6	101	63	29424	7.94787e-08	0.000107932	17.5.2	hormone metabolism.ethylene.signal transduction	VIT_09s0002g00220	CI	VIT_07s0005g03220	VIT_07s0005g03230	VIT_10s0003g00580	VIT_15s0021g01630	VIT_16s0013g00900	VIT_16s0013g01090
5	101	48	29424	6.41345e-07	0.000435473	16.8.2.1	secondary metabolism.flavonoids.chalcones.naringenin-chalcone synthase	VIT_09s0002g00220	CI	VIT_16s0100g00810	VIT_16s0100g00840	VIT_16s0100g00860	VIT_16s0100g00920	VIT_16s0100g00940
5	101	61	29424	2.13541e-06	0.000966629	27.3.32	RNA.regulation of transcription.WRKY domain transcription factor family	VIT_09s0002g00220	CI	VIT_02s0025g01280	VIT_04s0069g00920	VIT_08s0058g00690	VIT_11s0052g00450	VIT_16s0050g02510
6	101	145	29424	1.04205e-05	0.00353775	17.5	hormone metabolism.ethylene	VIT_09s0002g00220	CI	VIT_07s0005g03220	VIT_07s0005g03230	VIT_10s0003g00580	VIT_15s0021g01630	VIT_16s0013g00900	VIT_16s0013g01090
5	101	105	29424	3.00057e-05	0.00814954	16.8.2	secondary metabolism.flavonoids.chalcones	VIT_09s0002g00220	CI	VIT_16s0100g00810	VIT_16s0100g00840	VIT_16s0100g00860	VIT_16s0100g00920	VIT_16s0100g00940
22	101	11800	29424	4.4339e-05	0.0100354	35	not assigned	VIT_09s0002g00220	CI	VIT_00s0477g00040	VIT_00s0480g00060	VIT_00s0809g00010	VIT_01s0127g00700	VIT_01s0146g00480	VIT_04s0008g05970	VIT_05s0094g00160	VIT_06s0009g03470	VIT_09s0002g06180	VIT_10s0003g01580	VIT_11s0103g00520	VIT_12s0059g01580	VIT_13s0019g01310	VIT_13s0019g04880	VIT_13s0067g02710	VIT_14s0006g01250	VIT_15s0021g01270	VIT_15s0048g02650	VIT_18s0001g01500	VIT_18s0001g08820	VIT_18s0001g15120	VIT_18s0122g00300
3	101	26	29424	9.45211e-05	0.0183371	20.1.3	stress.biotic.signalling	VIT_09s0002g00220	CI	VIT_17s0000g07400	VIT_17s0000g07420	VIT_17s0000g07560
4	101	80	29424	0.000160847	0.0273037	26.12	misc.peroxidases	VIT_09s0002g00220	CI	VIT_12s0055g01000	VIT_12s0055g01010	VIT_12s0055g01020	VIT_18s0001g06850
18	101	9818	29424	0.000223909	0.0337854	35.2	not assigned.unknown	VIT_09s0002g00220	CI	VIT_00s0480g00060	VIT_00s0809g00010	VIT_01s0127g00700	VIT_01s0146g00480	VIT_04s0008g05970	VIT_05s0094g00160	VIT_06s0009g03470	VIT_09s0002g06180	VIT_10s0003g01580	VIT_11s0103g00520	VIT_13s0019g04880	VIT_13s0067g02710	VIT_15s0021g01270	VIT_15s0048g02650	VIT_18s0001g01500	VIT_18s0001g08820	VIT_18s0001g15120	VIT_18s0122g00300
7	101	389	29424	0.000336156	0.0456499	16.8	secondary metabolism.flavonoids	VIT_09s0002g00220	CI	VIT_02s0012g00400	VIT_04s0023g01240	VIT_16s0100g00810	VIT_16s0100g00840	VIT_16s0100g00860	VIT_16s0100g00920	VIT_16s0100g00940
10	99	94	29424	8.15606e-13	1.10759e-09	29.5.1	protein.degradation.subtilases	VIT_09s0002g01500	CI	VIT_02s0025g04600	VIT_03s0063g00220	VIT_03s0063g00240	VIT_03s0063g00250	VIT_13s0019g02560	VIT_13s0019g02590	VIT_13s0019g02610	VIT_13s0019g02620	VIT_16s0022g02460	VIT_18s0001g10340
4	99	15	29424	1.58805e-07	0.000107829	34.4	transport.nitrate	VIT_09s0002g01500	CI	VIT_06s0061g00310	VIT_06s0061g00320	VIT_08s0040g01500	VIT_14s0060g00220
18	99	1456	29424	1.23299e-06	0.000558133	29.5	protein.degradation	VIT_09s0002g01500	CI	VIT_00s0445g00050	VIT_02s0025g04600	VIT_03s0063g00220	VIT_03s0063g00240	VIT_03s0063g00250	VIT_03s0063g00870	VIT_06s0061g00960	VIT_09s0002g01500	VIT_12s0028g02250	VIT_12s0028g02260	VIT_12s0028g02300	VIT_12s0059g01890	VIT_13s0019g02560	VIT_13s0019g02590	VIT_13s0019g02610	VIT_13s0019g02620	VIT_16s0022g02460	VIT_18s0001g10340
6	99	125	29424	3.99971e-06	0.0013579	20.2.99	stress.abiotic.unspecified	VIT_09s0002g01500	CI	VIT_06s0080g00700	VIT_06s0080g00730	VIT_10s0003g05260	VIT_10s0003g05340	VIT_10s0003g05360	VIT_12s0028g01310
11	100	610	29424	6.29511e-06	0.00854876	29.5.11.4	protein.degradation.ubiquitin.E3	VIT_09s0002g05120	CI	VIT_03s0063g02000	VIT_05s0020g02680	VIT_06s0009g00260	VIT_07s0031g01490	VIT_08s0007g03210	VIT_09s0002g05120	VIT_13s0073g00440	VIT_14s0108g00490	VIT_15s0046g00340	VIT_16s0050g01810	VIT_17s0000g06460
12	100	846	29424	2.46214e-05	0.0167179	29.5.11	protein.degradation.ubiquitin	VIT_09s0002g05120	CI	VIT_03s0063g02000	VIT_05s0020g02680	VIT_06s0009g00260	VIT_07s0031g01490	VIT_08s0007g03210	VIT_09s0002g05120	VIT_12s0028g03630	VIT_13s0073g00440	VIT_14s0108g00490	VIT_15s0046g00340	VIT_16s0050g01810	VIT_17s0000g06460
15	100	1456	29424	8.57825e-05	0.0388309	29.5	protein.degradation	VIT_09s0002g05120	CI	VIT_01s0011g01290	VIT_02s0012g02270	VIT_03s0063g02000	VIT_05s0020g02680	VIT_06s0009g00260	VIT_07s0031g01490	VIT_08s0007g03210	VIT_09s0002g05120	VIT_12s0028g03630	VIT_13s0073g00440	VIT_14s0108g00490	VIT_15s0046g00340	VIT_16s0050g01810	VIT_17s0000g01550	VIT_17s0000g06460
13	101	125	29424	4.49838e-16	6.1088e-13	20.2.99	stress.abiotic.unspecified	VIT_09s0002g05130	CI	VIT_06s0080g00720	VIT_10s0003g05250	VIT_10s0003g05300	VIT_10s0003g05340	VIT_14s0006g02330	VIT_14s0006g02350	VIT_14s0006g02370	VIT_14s0006g02420	VIT_14s0006g02430	VIT_16s0013g00010	VIT_16s0013g00060	VIT_16s0039g02910	VIT_16s0039g02920
12	101	382	29424	7.44296e-09	5.05377e-06	26.1	misc.cytochrome P450	VIT_09s0002g05130	CI	VIT_03s0063g01640	VIT_05s0020g02550	VIT_07s0129g00850	VIT_08s0007g04130	VIT_12s0059g02070	VIT_12s0059g02090	VIT_13s0067g02850	VIT_16s0022g01500	VIT_16s0022g01510	VIT_16s0022g01540	VIT_18s0001g11540	VIT_19s0135g00290
13	101	498	29424	1.50911e-08	6.83122e-06	20.2	stress.abiotic	VIT_09s0002g05130	CI	VIT_06s0080g00720	VIT_10s0003g05250	VIT_10s0003g05300	VIT_10s0003g05340	VIT_14s0006g02330	VIT_14s0006g02350	VIT_14s0006g02370	VIT_14s0006g02420	VIT_14s0006g02430	VIT_16s0013g00010	VIT_16s0013g00060	VIT_16s0039g02910	VIT_16s0039g02920
3	101	5	29424	3.8994e-07	0.000132385	34.19.99	transport.Major Intrinsic Proteins.unspecified	VIT_09s0002g05130	CI	VIT_07s0141g00080	VIT_07s0141g00160	VIT_11s0078g00490
20	101	1872	29424	3.66356e-06	0.000995024	26	misc	VIT_09s0002g05130	CI	VIT_00s0494g00030	VIT_02s0154g00180	VIT_03s0063g01640	VIT_05s0020g02550	VIT_07s0005g02180	VIT_07s0129g00850	VIT_08s0007g04130	VIT_12s0059g02070	VIT_12s0059g02090	VIT_13s0064g01550	VIT_13s0067g02850	VIT_14s0068g00440	VIT_14s0068g00450	VIT_14s0068g00460	VIT_15s0024g00480	VIT_16s0022g01500	VIT_16s0022g01510	VIT_16s0022g01540	VIT_18s0001g11540	VIT_19s0135g00290
3	101	10	29424	4.60185e-06	0.00104155	34.19.3	transport.Major Intrinsic Proteins.NIP	VIT_09s0002g05130	CI	VIT_07s0141g00080	VIT_07s0141g00160	VIT_11s0078g00490
23	101	11800	29424	0.00010223	0.0173536	35	not assigned	VIT_09s0002g05130	CI	VIT_00s0976g00010	VIT_00s1235g00020	VIT_04s0043g00780	VIT_04s0044g01960	VIT_05s0049g01630	VIT_06s0004g05260	VIT_06s0004g08090	VIT_07s0005g01510	VIT_08s0007g04880	VIT_08s0058g01380	VIT_09s0002g06840	VIT_12s0034g01850	VIT_12s0121g00130	VIT_14s0006g03190	VIT_14s0036g00860	VIT_14s0036g00870	VIT_14s0036g01530	VIT_14s0108g00170	VIT_18s0001g11420	VIT_18s0041g02370	VIT_18s0075g00610	VIT_18s0076g00290	VIT_19s0015g02150
6	101	216	29424	9.35745e-05	0.0173536	34.16	transport.ABC transporters and multidrug resistance systems	VIT_09s0002g05130	CI	VIT_00s0211g00020	VIT_00s0415g00010	VIT_00s0625g00050	VIT_00s0989g00010	VIT_05s0020g00900	VIT_19s0014g05420
3	101	33	29424	0.000193766	0.0292371	27.3.21	RNA.regulation of transcription.GRAS transcription factor family	VIT_09s0002g05130	CI	VIT_07s0005g03700	VIT_14s0068g01610	VIT_17s0000g10300
15	101	1637	29424	0.000320084	0.0417132	20	stress	VIT_09s0002g05130	CI	VIT_03s0091g00180	VIT_06s0080g00720	VIT_10s0003g05250	VIT_10s0003g05300	VIT_10s0003g05340	VIT_14s0006g02330	VIT_14s0006g02350	VIT_14s0006g02370	VIT_14s0006g02420	VIT_14s0006g02430	VIT_16s0013g00010	VIT_16s0013g00060	VIT_16s0039g02910	VIT_16s0039g02920	VIT_16s0050g02010
3	101	41	29424	0.0003686	0.0417132	16.8.3.3	secondary metabolism.flavonoids.dihydroflavonols.flavonoid 3-monooxygenase	VIT_09s0002g05130	CI	VIT_16s0022g01500	VIT_16s0022g01510	VIT_16s0022g01540
3	101	41	29424	0.0003686	0.0417132	34.19	transport.Major Intrinsic Proteins	VIT_09s0002g05130	CI	VIT_07s0141g00080	VIT_07s0141g00160	VIT_11s0078g00490
13	101	125	29424	4.49838e-16	6.1088e-13	20.2.99	stress.abiotic.unspecified	VIT_09s0002g05140	CI	VIT_06s0080g00720	VIT_10s0003g05250	VIT_10s0003g05300	VIT_10s0003g05340	VIT_14s0006g02330	VIT_14s0006g02350	VIT_14s0006g02370	VIT_14s0006g02420	VIT_14s0006g02430	VIT_16s0013g00010	VIT_16s0013g00060	VIT_16s0039g02910	VIT_16s0039g02920
13	101	498	29424	1.50911e-08	1.02468e-05	20.2	stress.abiotic	VIT_09s0002g05140	CI	VIT_06s0080g00720	VIT_10s0003g05250	VIT_10s0003g05300	VIT_10s0003g05340	VIT_14s0006g02330	VIT_14s0006g02350	VIT_14s0006g02370	VIT_14s0006g02420	VIT_14s0006g02430	VIT_16s0013g00010	VIT_16s0013g00060	VIT_16s0039g02910	VIT_16s0039g02920
11	101	382	29424	7.74469e-08	3.50576e-05	26.1	misc.cytochrome P450	VIT_09s0002g05140	CI	VIT_03s0063g01640	VIT_05s0020g02550	VIT_07s0129g00850	VIT_08s0007g04130	VIT_12s0059g02070	VIT_12s0059g02090	VIT_13s0067g02850	VIT_16s0022g01500	VIT_16s0022g01510	VIT_16s0022g01540	VIT_19s0135g00290
3	101	5	29424	3.8994e-07	0.000132385	34.19.99	transport.Major Intrinsic Proteins.unspecified	VIT_09s0002g05140	CI	VIT_07s0141g00080	VIT_07s0141g00160	VIT_11s0078g00490
3	101	10	29424	4.60185e-06	0.00124986	34.19.3	transport.Major Intrinsic Proteins.NIP	VIT_09s0002g05140	CI	VIT_07s0141g00080	VIT_07s0141g00160	VIT_11s0078g00490
19	101	1872	29424	1.3247e-05	0.00299825	26	misc	VIT_09s0002g05140	CI	VIT_00s0494g00030	VIT_02s0154g00180	VIT_03s0063g01640	VIT_05s0020g02550	VIT_07s0005g02180	VIT_07s0129g00850	VIT_08s0007g04130	VIT_12s0059g02070	VIT_12s0059g02090	VIT_13s0064g01550	VIT_13s0067g02850	VIT_14s0068g00440	VIT_14s0068g00450	VIT_14s0068g00460	VIT_15s0024g00480	VIT_16s0022g01500	VIT_16s0022g01510	VIT_16s0022g01540	VIT_19s0135g00290
21	101	11800	29424	1.8162e-05	0.00352343	35	not assigned	VIT_09s0002g05140	CI	VIT_00s0679g00010	VIT_00s0976g00010	VIT_00s1235g00020	VIT_04s0043g00780	VIT_04s0044g01960	VIT_05s0049g01630	VIT_06s0004g05260	VIT_06s0004g08090	VIT_07s0005g01510	VIT_08s0007g04880	VIT_09s0002g06840	VIT_12s0034g01850	VIT_12s0121g00130	VIT_14s0006g03190	VIT_14s0036g00860	VIT_14s0036g00870	VIT_14s0036g01530	VIT_14s0108g00170	VIT_18s0041g02370	VIT_18s0076g00290	VIT_19s0015g02150
6	101	216	29424	9.35745e-05	0.0158843	34.16	transport.ABC transporters and multidrug resistance systems	VIT_09s0002g05140	CI	VIT_00s0211g00020	VIT_00s0415g00010	VIT_00s0625g00050	VIT_00s0989g00010	VIT_05s0020g00900	VIT_19s0014g05420
3	101	33	29424	0.000193766	0.0292371	27.3.21	RNA.regulation of transcription.GRAS transcription factor family	VIT_09s0002g05140	CI	VIT_07s0005g03700	VIT_14s0068g01610	VIT_17s0000g10300
15	101	1637	29424	0.000320084	0.0417132	20	stress	VIT_09s0002g05140	CI	VIT_03s0091g00180	VIT_06s0080g00720	VIT_10s0003g05250	VIT_10s0003g05300	VIT_10s0003g05340	VIT_14s0006g02330	VIT_14s0006g02350	VIT_14s0006g02370	VIT_14s0006g02420	VIT_14s0006g02430	VIT_16s0013g00010	VIT_16s0013g00060	VIT_16s0039g02910	VIT_16s0039g02920	VIT_16s0050g02010
3	101	41	29424	0.0003686	0.0417132	16.8.3.3	secondary metabolism.flavonoids.dihydroflavonols.flavonoid 3-monooxygenase	VIT_09s0002g05140	CI	VIT_16s0022g01500	VIT_16s0022g01510	VIT_16s0022g01540
3	101	41	29424	0.0003686	0.0417132	34.19	transport.Major Intrinsic Proteins	VIT_09s0002g05140	CI	VIT_07s0141g00080	VIT_07s0141g00160	VIT_11s0078g00490
15	101	125	29424	2.38914e-19	3.24446e-16	20.2.99	stress.abiotic.unspecified	VIT_10s0003g00850	CI	VIT_10s0003g05250	VIT_10s0003g05300	VIT_10s0003g05310	VIT_10s0003g05340	VIT_10s0003g05360	VIT_14s0006g02330	VIT_14s0006g02350	VIT_14s0006g02370	VIT_14s0006g02380	VIT_14s0006g02390	VIT_14s0006g02400	VIT_14s0006g02420	VIT_14s0006g02430	VIT_14s0006g02440	VIT_16s0013g00090
17	101	498	29424	1.16794e-12	7.93033e-10	20.2	stress.abiotic	VIT_10s0003g00850	CI	VIT_04s0008g04090	VIT_07s0104g01100	VIT_10s0003g05250	VIT_10s0003g05300	VIT_10s0003g05310	VIT_10s0003g05340	VIT_10s0003g05360	VIT_14s0006g02330	VIT_14s0006g02350	VIT_14s0006g02370	VIT_14s0006g02380	VIT_14s0006g02390	VIT_14s0006g02400	VIT_14s0006g02420	VIT_14s0006g02430	VIT_14s0006g02440	VIT_16s0013g00090
29	101	1872	29424	2.68806e-12	1.21679e-09	26	misc	VIT_10s0003g00850	CI	VIT_00s0494g00030	VIT_00s0567g00020	VIT_04s0008g02960	VIT_05s0020g02120	VIT_05s0094g01050	VIT_06s0004g01240	VIT_06s0004g07740	VIT_07s0005g02180	VIT_07s0005g06460	VIT_07s0104g01100	VIT_07s0129g00850	VIT_07s0151g00420	VIT_08s0007g02670	VIT_08s0007g02720	VIT_12s0028g02860	VIT_12s0034g00160	VIT_12s0059g02070	VIT_13s0064g01580	VIT_13s0064g01710	VIT_13s0067g00680	VIT_14s0030g01940	VIT_14s0068g00440	VIT_16s0022g01500	VIT_16s0022g01540	VIT_16s0100g00550	VIT_16s0100g00610	VIT_18s0041g00900	VIT_18s0041g00970	VIT_18s0072g01250
15	101	11800	29424	2.2825e-08	7.74907e-06	35	not assigned	VIT_10s0003g00850	CI	VIT_00s0174g00160	VIT_00s0179g00330	VIT_04s0043g00780	VIT_05s0051g00310	VIT_05s0077g00990	VIT_06s0004g03750	VIT_08s0007g00870	VIT_08s0058g01380	VIT_09s0002g00710	VIT_10s0116g00650	VIT_12s0028g00690	VIT_12s0059g01620	VIT_14s0036g00860	VIT_14s0036g00870	VIT_15s0024g00550
20	101	1637	29424	4.91574e-07	0.000133511	20	stress	VIT_10s0003g00850	CI	VIT_03s0091g00180	VIT_04s0008g04090	VIT_07s0104g01100	VIT_10s0003g05250	VIT_10s0003g05300	VIT_10s0003g05310	VIT_10s0003g05340	VIT_10s0003g05360	VIT_12s0059g00830	VIT_14s0006g02330	VIT_14s0006g02350	VIT_14s0006g02370	VIT_14s0006g02380	VIT_14s0006g02390	VIT_14s0006g02400	VIT_14s0006g02420	VIT_14s0006g02430	VIT_14s0006g02440	VIT_15s0046g01700	VIT_16s0013g00090
13	101	9818	29424	1.53338e-06	0.000347055	35.2	not assigned.unknown	VIT_10s0003g00850	CI	VIT_00s0179g00330	VIT_04s0043g00780	VIT_05s0051g00310	VIT_05s0077g00990	VIT_06s0004g03750	VIT_08s0058g01380	VIT_09s0002g00710	VIT_10s0116g00650	VIT_12s0028g00690	VIT_12s0059g01620	VIT_14s0036g00860	VIT_14s0036g00870	VIT_15s0024g00550
5	101	70	29424	4.21811e-06	0.000818314	26.22	misc.short chain dehydrogenase/reductase (SDR)	VIT_10s0003g00850	CI	VIT_00s0494g00030	VIT_07s0005g02180	VIT_07s0151g00420	VIT_08s0007g02670	VIT_08s0007g02720
5	101	80	29424	8.10832e-06	0.00137639	26.12	misc.peroxidases	VIT_10s0003g00850	CI	VIT_00s0567g00020	VIT_05s0020g02120	VIT_06s0004g01240	VIT_06s0004g07740	VIT_07s0104g01100
3	101	15	29424	1.71599e-05	0.00240142	34.4	transport.nitrate	VIT_10s0003g00850	CI	VIT_06s0061g00320	VIT_14s0060g00220	VIT_18s0001g11280
5	101	94	29424	1.76835e-05	0.00240142	29.5.1	protein.degradation.subtilases	VIT_10s0003g00850	CI	VIT_03s0063g00220	VIT_03s0063g00240	VIT_03s0063g00250	VIT_13s0019g02600	VIT_15s0048g01180
8	101	382	29424	4.60463e-05	0.00568462	26.1	misc.cytochrome P450	VIT_10s0003g00850	CI	VIT_04s0008g02960	VIT_07s0129g00850	VIT_12s0059g02070	VIT_14s0030g01940	VIT_16s0022g01500	VIT_16s0022g01540	VIT_16s0100g00550	VIT_16s0100g00610
2	101	6	29424	0.000172651	0.0195383	17.7.1.3	hormone metabolism.jasmonate.synthesis-degradation.allene oxidase synthase	VIT_10s0003g00850	CI	VIT_03s0063g01850	VIT_03s0063g01860
27	101	1872	29424	8.9681e-11	1.21787e-07	26	misc	VIT_11s0016g01430	CI	VIT_00s0253g00160	VIT_00s0253g00170	VIT_04s0079g00360	VIT_06s0004g01240	VIT_07s0031g01390	VIT_07s0129g00830	VIT_09s0002g05340	VIT_10s0003g03220	VIT_11s0016g00430	VIT_12s0028g02840	VIT_12s0028g02850	VIT_12s0055g00030	VIT_12s0055g00060	VIT_12s0055g00280	VIT_17s0000g06110	VIT_17s0000g07060	VIT_17s0000g09510	VIT_18s0001g12170	VIT_18s0001g13850	VIT_18s0041g00980	VIT_18s0041g01000	VIT_19s0015g02440	VIT_19s0015g02540	VIT_19s0015g02900	VIT_19s0135g00120	VIT_19s0135g00140	VIT_19s0135g00150
8	101	145	29424	3.74205e-08	2.54085e-05	17.5	hormone metabolism.ethylene	VIT_11s0016g01430	CI	VIT_00s0253g00160	VIT_00s0253g00170	VIT_16s0013g00980	VIT_16s0013g00990	VIT_16s0013g01000	VIT_16s0013g01070	VIT_16s0013g01090	VIT_18s0001g01840
16	101	11800	29424	8.24353e-08	2.79868e-05	35	not assigned	VIT_11s0016g01430	CI	VIT_00s0188g00120	VIT_01s0137g00480	VIT_06s0004g01230	VIT_06s0004g03750	VIT_07s0141g00870	VIT_08s0007g04810	VIT_09s0002g00670	VIT_09s0002g06860	VIT_10s0116g00310	VIT_12s0028g02230	VIT_13s0019g05310	VIT_13s0019g05320	VIT_13s0019g05340	VIT_18s0122g01450	VIT_19s0015g01580	VIT_19s0015g01620
11	101	382	29424	7.74469e-08	2.79868e-05	26.1	misc.cytochrome P450	VIT_11s0016g01430	CI	VIT_07s0031g01390	VIT_07s0129g00830	VIT_17s0000g09510	VIT_18s0001g12170	VIT_18s0001g13850	VIT_19s0015g02440	VIT_19s0015g02540	VIT_19s0015g02900	VIT_19s0135g00120	VIT_19s0135g00140	VIT_19s0135g00150
4	101	15	29424	1.72114e-07	4.67463e-05	34.4	transport.nitrate	VIT_11s0016g01430	CI	VIT_06s0061g00310	VIT_06s0061g00320	VIT_08s0040g01500	VIT_14s0060g00220
5	101	53	29424	1.05739e-06	0.000239323	29.5.3	protein.degradation.cysteine protease	VIT_11s0016g01430	CI	VIT_12s0028g02250	VIT_12s0028g02260	VIT_12s0028g02270	VIT_12s0028g02290	VIT_12s0028g02300
14	101	864	29424	1.27372e-06	0.000247102	17	hormone metabolism	VIT_11s0016g01430	CI	VIT_00s0253g00160	VIT_00s0253g00170	VIT_09s0002g05340	VIT_10s0003g03220	VIT_12s0055g00030	VIT_12s0055g00060	VIT_12s0055g00280	VIT_16s0013g00980	VIT_16s0013g00990	VIT_16s0013g01000	VIT_16s0013g01070	VIT_16s0013g01090	VIT_18s0001g01840	VIT_18s0041g02270
5	101	63	29424	2.50649e-06	0.000425477	17.5.2	hormone metabolism.ethylene.signal transduction	VIT_11s0016g01430	CI	VIT_16s0013g00980	VIT_16s0013g00990	VIT_16s0013g01000	VIT_16s0013g01070	VIT_16s0013g01090
5	101	72	29424	4.84446e-06	0.000730975	10.2.1	cell wall.cellulose synthesis.cellulose synthase	VIT_11s0016g01430	CI	VIT_00s0414g00020	VIT_00s0414g00040	VIT_02s0025g01820	VIT_02s0025g01880	VIT_02s0025g01900
15	101	9818	29424	1.41041e-05	0.00191534	35.2	not assigned.unknown	VIT_11s0016g01430	CI	VIT_00s0188g00120	VIT_01s0137g00480	VIT_06s0004g03750	VIT_07s0141g00870	VIT_08s0007g04810	VIT_09s0002g00670	VIT_09s0002g06860	VIT_10s0116g00310	VIT_12s0028g02230	VIT_13s0019g05310	VIT_13s0019g05320	VIT_13s0019g05340	VIT_18s0122g01450	VIT_19s0015g01580	VIT_19s0015g01620
5	101	94	29424	1.76835e-05	0.00218311	29.5.1	protein.degradation.subtilases	VIT_11s0016g01430	CI	VIT_13s0019g02560	VIT_13s0019g02590	VIT_13s0019g02610	VIT_13s0019g02620	VIT_15s0048g01180
5	101	98	29424	2.15929e-05	0.0024436	10.2	cell wall.cellulose synthesis	VIT_11s0016g01430	CI	VIT_00s0414g00020	VIT_00s0414g00040	VIT_02s0025g01820	VIT_02s0025g01880	VIT_02s0025g01900
14	101	1274	29424	8.58879e-05	0.00897199	34	transport	VIT_11s0016g01430	CI	VIT_00s0188g00130	VIT_00s0188g00140	VIT_00s0229g00130	VIT_00s2783g00010	VIT_01s0026g02500	VIT_02s0025g03640	VIT_06s0061g00310	VIT_06s0061g00320	VIT_08s0040g01500	VIT_14s0060g00220	VIT_16s0050g02370	VIT_16s0050g02380	VIT_17s0053g00070	VIT_17s0119g00080
9	101	549	29424	9.729e-05	0.00943713	10	cell wall	VIT_11s0016g01430	CI	VIT_00s0414g00020	VIT_00s0414g00040	VIT_02s0025g01820	VIT_02s0025g01880	VIT_02s0025g01900	VIT_04s0069g00810	VIT_04s0069g00820	VIT_12s0055g01190	VIT_12s0055g01310
1	101	2801	29424	0.00042878	0.0388189	27	RNA	VIT_11s0016g01430	CI	VIT_19s0014g03180
5	101	61	29424	2.13541e-06	0.00289989	27.3.32	RNA.regulation of transcription.WRKY domain transcription factor family	VIT_11s0016g03190	CI	VIT_01s0010g03930	VIT_05s0077g00730	VIT_06s0004g07500	VIT_07s0005g02570	VIT_12s0059g00880
4	101	63	29424	6.40857e-05	0.0435142	17.5.2	hormone metabolism.ethylene.signal transduction	VIT_11s0016g03190	CI	VIT_05s0049g00510	VIT_10s0003g00140	VIT_12s0028g03270	VIT_16s0013g01120
14	101	125	29424	1.08409e-17	1.4722e-14	20.2.99	stress.abiotic.unspecified	VIT_11s0016g03420	CI	VIT_06s0080g00720	VIT_10s0003g05250	VIT_10s0003g05300	VIT_10s0003g05340	VIT_10s0003g05360	VIT_14s0006g02330	VIT_14s0006g02350	VIT_14s0006g02370	VIT_14s0006g02380	VIT_14s0006g02390	VIT_14s0006g02400	VIT_14s0006g02420	VIT_14s0006g02430	VIT_14s0006g02440
10	101	94	29424	1.00006e-12	6.79041e-10	29.5.1	protein.degradation.subtilases	VIT_11s0016g03420	CI	VIT_03s0063g00220	VIT_03s0063g00240	VIT_03s0063g00250	VIT_03s0063g00260	VIT_13s0019g02590	VIT_13s0019g02600	VIT_13s0019g02610	VIT_13s0019g02620	VIT_15s0048g01180	VIT_16s0022g02460
14	101	498	29424	1.59528e-09	7.22129e-07	20.2	stress.abiotic	VIT_11s0016g03420	CI	VIT_06s0080g00720	VIT_10s0003g05250	VIT_10s0003g05300	VIT_10s0003g05340	VIT_10s0003g05360	VIT_14s0006g02330	VIT_14s0006g02350	VIT_14s0006g02370	VIT_14s0006g02380	VIT_14s0006g02390	VIT_14s0006g02400	VIT_14s0006g02420	VIT_14s0006g02430	VIT_14s0006g02440
[truncated: 172 more rows]
[truncated: 25 more columns]

## Sheet: Table S5
CRE	Len	KW	Median position of occurrence from the TSS (bp)	freq	Score	No. of. ATL
VCGCGB	6	CGCGBOXAT_PLACE	223.5	40	1.75753	26
[truncated: 211 more rows]

[truncated: 9 more sheets: Table S6, Table S7, Table S8, Table S9, Table S10, Table 11, Table S12, Table S13, Table S14]
